# Supplementary material for: Distributing task-related neural activity across a cortical network through task-independent connections
Source: Nat Commun. 2023 May 18;14:2851. doi: 10.1038/s41467-023-38529-y (PMC10195842; doi:10.1038/s41467-023-38529-y)
Supplement: Supplementary file 4 — Source Data [file 41467_2023_38529_MOESM4_ESM.xlsx]

## Sheet: 1D
Fano factor
1.15557
1.32512
0.793103
1.23359
1.29988
1.30408
0.947073
1
1.2635
0.81989
1.48768
1.2507
1.32063
0.694153
1.10296
2.08019
0.931034
0.935091
1.50345
1.2069
1.06897
1.02239
0.834881
1.21182
1.71206
0.935091
1.3307
0.655172
1.8652
1.3298
0.605826
1.02993
1.32915
1.46279
0.965517
0.998254
1.46684
1.28966
0.965517
1.68158
1
0.711599
0.687454
2.35196
1.24451
1.03135
1.09869
0.981851
1.38526
1.10345
1.42672
1.54483
1.30651
1.24828
1.02194
2.41736
1.27798
1.06366
1.41327
1.36185
1.12808
1.18598
1.52484
0.906644
0.862069
1.86207
1.80555
0.896552
1.03329
1.17241
0.955894
1.38882
1.21599
0.896552
1.0568
1.38604
0.707865
1.23956
1.07649
1.31034
1.53429
1.21249
1.35662
0.758621
1.10906
0.879561
1.60243
1.93959
0.97931
1.29064
1.36946
1.17598
1.75112
0.965517
0.980843
1.88147
1.91151
1.03979
1.30629
1.13866
1.09091
0.983666
1.48702
1.63096
1.32668
1.29964
1.2387
1.03183
1.70027
1.35737
0.823918
1.08867
1.96786
1.66907
0.974138
1.25016
1.22185
1.25995
1.17598
1.45602
0.700463
0.724138
1.65699
1.68716
0.92054
1.68396
1.3973
0.799672
1.22312
1.33824
0.647849
1.45896
1.24451
1.56222
1.67816
1.71264
2.51471
0.935431
1.64532
1.34374
2.33687
1.78897
0.751724
1.67338
1.4326
1.22281
1.20063
1.14778
1.27586
0.766407
0.896552
1.54767
1.40075
0.946576
1.26378
1.1015
1.44032
0.961096
1.38727
1.50998
1
1
1.64368
1.24672
1.54179
1.04828
1.1559
1.27245
1.03267
1.6461
1.02892
1.21864
0.955665
1.22414
1.53448
0.927283
1.1785
1.53676
1.74611
0.965517
1.01644
0.448276
0.896552
1.75039
0.816885
1.01149
1.37558
1.26841
0.867514
2.16552
0.824531
1.20936
1.30426
2.03979
2.03448
0.971602
0.961207
1.57008
1.68428
1.05097
1.7078
1.0853
1.17465
1.0339
1.59066
1.88882
0.814402
1.12991
0.893268
0.93773
1.03405
1.53448
1.19911
1.48884
0.76489
0.86418
1.43232
1.03762
1.58213
1.18495
0.847291
2.96552
2.35776
1.44409
0.790948
1.13793
1.08621
1.05747
0.997224
0.608454
1.32868
0.890606
1.53151
1.08867
1.22489
1.82447
0.929922
1.59934
1.5364
1.22989
0.856182
1.89655
1.57882
0.638858
1.63286
0.699666
1.68966
0.59987
1.44696
2.13089
0.67374
1.09449
0.969801
1.41379
1.16682
1.00452
1.39788
1.7924
0.785146
1.22812
1.23448
0.735261
1.49103
1.77868
1.40868
1.24544
0.936422
1.31034
0.789047
1.6225
0.758621
1.25437
0.856182
1.31253
0.948914
1.21944
1.34284
1.64329
1.62069
1.61129
1.16928
0.899486
1.53743
1.03924
1.15151
1.41929
1.08657
1.65367
1.05097
1.78056
0.88992
1.55907
1.10345
1.48882
1.1931
1.91464
0.786669
2.28552
0.809711
1.04222
1.75262
1.27719
1.91278
1.94253
1.17479
1.13793
1.17241
1.64205
1.17241
1.25367
1.02586
1.82132
1.75172
0.834731
0.964602
1.23938
0.797121
1.33856
1.56973
0.885411
1.25992
1.38793
1.2023
0.934169
1.34483
1.44828
0.977222
0.862069
1.14689
1.44457
1.17241
1.52678
1.19394
1.36563
1.28079
1.87018
1.96774
1.14854
1.73407
1.42069
1.82759
1.33818
1.12574
0.827586
0.819072
1.55862
1.79267
1.50575
0.931034
1.09323
1.10345
0.840125
1.18412
1.73194
0.719212
0.818182
0.741379
0.818182
0.84047
0.586207
2.45541
1.21675
0.981851
1.6072
1.75
1.29692
2.02165
1.11671
1.02155
1.68754
1.02118
2.54394
1.86142
1.06014
1.38095
1.06941
1.57686
0.995188
1.03586
0.804164
1.54267
1.49867
2.42477
1.44828
2.30514
1.69458
1.18379
1.56675
1.48966
0.858502
1.35345
1.03226
1.30309
1.29885
1.97872
1.81195
0.716749
2.06284
1.18391
1.32534
1.02399
0.965517
1.59947
1.15742
1.73989
1.49103
1.2464
1.60882
1.22281
0.988506
1.08068
1.36374
2.27997
1.5468
1.65439
1.42596
1.37968
0.746005
0.943507
1.70054
1.07615
1.27827
1.37931
1
1.66411
1.10906
1.28181
0.858761
1.22167
2.19519
1.12931
1.15657
0.692118
1.80603
1
1.42087
1.02928
1.33744
1.48276
1.55717
1.06034
0.94636
1.8945
1.2507
1.19419
1.17598
1.2069
2.01288
1.67363
1.08739
0.630345
1.18719
2.74539
0.923775
1.27586
0.822742
1.07994
1.04473
0.807882
1.48589
2.28101
1.19477
1.07911
0.8517
0.801724
0.758621
1.24353
0.835249
1.44422
1.5907
0.793103
1.17376
1.02892
0.758621
0.842105
1.90848
1.71003
0.960824
2.55313
1.16574
0.827586
2.09713
1.4607
1.42831
1.24495
0.782961
1.1785
1.02508
1.75659
1.04951
0.877874
1.35263
0.836661
1.28302
1.02586
1.40948
0.919911
0.691154
0.547893
1.01198
1.65011
1.9985
1.7069
1.64496
1.07536
1.17358
1.03434
1.08096
0.69279
1.13378
1.38727
0.768473
1.46432
1.67778
1.31698
1.22721
1.66166
1.32123
1.73399
1.19571
1.6601
0.960761
1.27866
0.977688
1.81167
1.55016
1.05574
0.642125
1.37401
1.40752
0.99068
1.46552
1.41379
2.09195
0.932534
1.22884
1.62069
1.50507
1.65494
1.10714
1.80573
0.995074
1.53721
1.43842
1.41584
1.60995
0.764182
1.62491
1.02194
1
0.812128
1.73399
1.40517
1.85452
0.899687
0.928276
1.69147
1.09962
1.38897
1.36385
2.31034
1.67816
1.52274
1.40354
1.19738
1.71264
1.84483
1.79191
1.55939
1.59202
1.57241
1.25199
0.940721
1.92414
1.02508
1.81451
1.17241
1.13457
1.31034
1.23088
0.896552
1.32512
1.17299
1.17052
1.08643
1
2.12931
1.45813
0.837438
1.35664
1.40948
0.965517
0.94181
1.5219
0.954023
0.761417
1.47009
1.36066
1.44457
1.84953
0.92196
0.624941
0.896552
1.48276
1.19122
1.23088
2.42175
1.92048
1.2163
0.970822
0.758621
1.23
1.2443
1.73503
1.5071
1.21944
1.0853
0.974405
1.18497
1.16045
0.950739
1.53202
1.31418
1.36143
0.951042
1.23077
1.23595
0.995074
1.2776
1.12931
1.58621
0.854155
0.962011
1.10345
1.11494
0.893167
0.965517
2.24793
1.04473
1.64368
0.813387
0.64532
1.41965
1.19816
0.716789
1.35737
1.62069
1.47877
1.30964
1.44559
1.24738
1.17625
1.3202
0.758621
0.813476
1.37031
1.51724
1.07631
0.964715
1.10345
0.836661
1.46247
1.77061
1.66284
1.17241
1.8983
1.09239
1.72414
0.761273
1.45453
1.11431
0.836743
1.03183
0.890748
1.36155
1.0818
1.42806
0.865406
1.5364
1.13067
1.77487
0.515512
1.24138
1.75193
1.06366
1.43382
1.15047
1.5069
1.21737
1.22229
1.42238
0.9279
0.736677
1.35444
1.42069
1.2211
1.29102
1.12494
1.52025
1.28891
1.89976
1.52425
1.3546
0.631949
1.76796
0.976753
0.793103
1.36677
2.06897
0.885744
1.49078
1.16574
0.957404
1.89066
0.97318
1.56158
1.28213
1.34572
0.730408
1.24765
1.15404
1.79576
0.954023
0.894462
0.930502
1.28712
1.86616
0.875936
1.03017
0.924563
1.98361
1.68313
1.17479
0.928697
1.24138
1.32818
1.77429
2.36768
1.81315
1.51549
2.25287
2.17886
1.81657
1.38836
1.15922
1.06897
1.03039
1.12566
1.8215
0.482759
1.1031
1.56233
1.17241
1.44457
1.17241
0.965517
0.995074
1.43382
0.844828
1.54187
0.819263
1.31034
0.543611
1.10464
1.41269
2.42431
2.03448
1.50308
1.60084
1.78722
1.49138
1.24481
1.36037
0.850133
0.884381
1.64133
1.18256
1.04198
0.965517
1.53231
0.914221
1.16278
1.38337
0.828388
1.14778
2.07586
1.14093
0.980843
1.37253
1.35796
1.46342
0.736308
1.11959
1.08634
1.34483
0.896552
1.09852
1.35345
1.2108
1.83315
2.00493
0.99942
1.45977
2.03052
1.71552
0.907108
1.41379
0.896552
1.0056
1.57944
1.17241
1.17734
1.84159
1.30668
1.81139
1.68421
1.94527
0.965517
1.32794
0.921252
0.957404
0.898835
1.33893
0.906848
0.954023
0.847291
1.81422
1.41079
1.5977
1.12112
1.14589
0.869732
0.784483
1.25482
1.38368
1.17241
1.9117
0.718293
1.65741
1.32939
1.51724
2.07315
1.14286
1.38763
1.24349
1.57873
1.53605
2.90841
0.882889
0.826229
0.854111
0.965517
1.13912
0.988506
1.36364
1.47634
1.20081
0.802956
1.3295
1.55054
1.10011
1.17989
1.98746
1.81067
1.21839
0.921723
1.46461
1.27027
1.31189
1.38314
0.724138
1.71855
2.3337
1.06447
1.67374
1.1761
1.22694
1.54367
1.93103
1.44695
1.06784
1.25461
1.58621
1.20445
1.13793
1.44828
1.90805
1.06897
1.23078
1.70791
0.831791
1.18658
0.793103
0.925729
1.17931
1.01724
0.910751
0.988253
1.17598
0.793103
0.954653
1.55486
1.65517
0.965517
1.25437
0.965517
1.03267
0.896552
1.46837
0.793103
1.79716
1.20123
1.58621
0.84326
1.5952
1.16045
1.08783
0.644562
1.40334
1.5754
1.12661
1.35315
1.86652
1.44695
1
0.577586
1.93326
1.31228
1.01724
1.70115
0.859687
1.49835
0.855172
1.10011
0.864224
1.27586
1.30829
1.07737
1.10345
0.804598
1.24732
2.06773
0.626303
1.76529
0.830015
1.43557
1.35345
0.802956
1.27316
2.11646
0.69496
1.152
1.48276
1.37104
1.48736
1.02069
1.03135
1.54402
0.886232
1.239
0.953402
1.34894
0.942529
1.48479
0.667314
1.10464
1.28821
1.32935
1.41346
2.10812
1.22308
1.64065
1.06628
1.2039
1.56173
1.35935
1.67241
1.82759
1.47676
2.30049
1.54077
1.34796
1.70265
1.51724
1.56194
0.844828
1.24138
1.01137
1.06897
1.09619
1.06897
2.04926
1.41379
0.793103
2.25037
1.19473
1.2163
1
1.17017
1.27586
1.13793
1.23322
1.84639
1.10011
2.18966
1.45141
1.96801
0.977511
1.38024
2.34483
1.14238
1.1168
0.774536
2.02956
0.993534
0.684865
1.14636
1.24189
1.37514
1.41114
1.28625
0.862069
1.45934
1.56292
1.46279
1.76847
1.40152
1.14655
1.88916
1.61724
1.56618
0.964715
1.4748
0.955665
0.990666
1.17625
0.59739
1.76615
0.92196
0.897664
1.51464
1.38526
1.13717
1.41079
1.80123
0.768473
0.719212
1.03267
1.06101
1.91133
0.569317
0.896552
1
1.2614
0.758621
1.07759
0.961019
2.15017
1.85345
1.31034
2.19428
1.36119
1.49689
1.57713
1.39498
0.993568
0.984326
1.93959
0.931034
2.37931
0.695652
0.91885
1
1.12931
0.685598
1.4181
1.89501
1.50575
1.68755
1.12808
1.02359
1.30426
1.27273
1.70078
1.13957
1.41379
0.965517
1.41379
0.998533
1.22542
1.0183
0.961019
1.57994
1.5
1.40613
1.44093
1.3973
1.31034
1.17888
1.27373
1.14093
1.17241
1.43458
1.29066
0.996957
2.2069
1.18455
0.91954
0.899507
1.35241
1.03378
1.33273
0.935091
1.83128
1.16456
1.15517
0.84326
1.93103
0.933687
1.36838
1.01128
0.860768
0.65485
1.64655
0.796495
1.46684
1.10345
1.07759
1.02956
1.20043
1.01633
1.07058
1.03135
1.78515
1.50112
1.41979
1.75158
1.14247
1.15326
1.19397
1.12931
1.25287
1.15517
1.02646
1.30033
1.68568
1.21215
1.02249
1.8157
0.935091
1.45455
1.39901
1.46062
1.2035
1.37761
0.774536
0.827586
1.5364
1.38873
1.28833
1.68966
1.17241
0.887931
1.0363
0.956897
1.29476
1.54545
1.034
0.755486
3.05196
2.07568
1.23813
0.896552
1.70273
1.19916
0.862069
2.04232
1.77167
0.965517
0.793103
1.28879
0.934169
1.32647
0.954023
1.73138
1.67351
0.978448
1.47843
1.27586
1.7677
0.776792
1.22062
2.13356
1.50607
1.22812
1.26803
1.29557
1.40752
1.99569
1.66048
1.04473
1.53485
1.0746
1.78886
0.898776
1.42971
0.871064
1.06897
0.758621
1.27586
0.924765
0.774536
0.962382
1.57825
1.10345
1.29634
1.11671
1.74078
1.18391
1.19647
1.10976
1.43734
1.15119
1
2.06171
1.5977
1.65667
1.13039
1.66341
1.71473
1.44335
1.92429
1.67907
1.39703
0.798665
1.66036
0.87931
1.88041
1.48276
0.840444
1.04473
0.988506
1.29596
1.32153
1.39952
1.70615
0.622201
0.942158
1.43135
1.13268
1.21082
0.923775
1.56322
1.13996
1.07389
1.48704
1.49208
0.912467
1.20252
1.33333
1.01149
1.50135
0.894422
1.24234
1.62644
2.14632
1.51048
1.30152
0.974138
1.43989
0.860254
1.65517
1.17625
1.03183
0.70015
0.705989
1.15115
1.48553
0.8545
1.43103
1.21839
0.626437
1.57471
1.37512
1.41379
1.92713
0.960683
1.41299
0.931034
0.931034
0.931034
0.972687
1.63218
2.286
1.31418
1.21289
1.36578
1.02821
1.0568
0.946607
1.2163
1.75431
1.41379
1.31724
0.823148
1.3399
0.705989
1.40853
0.755486
1.20063
0.931034
0.827586
1.09962
1.30374
1.3399
0.831314
1.52228
1.31034
0.949918
1.06897
1.375
0.831791
0.990582
1.04756
0.864884
1.30033
0.779733
1.44019
1.59269
1.80711
1.19419
1.51724
1.51724
0.965517
1.41379
1.23915
1.75514
0.810345
1.17765
1.37995
1.82394
1.68391
1.22339
1.27947
2.33005
1.76176
0.793103
0.974922
1.28249
1.3235
1.3016
1.38139
1.98759
0.880878
1.30143
1.96564
1.46017
1.12931
1.16256
1.66437
1.46856
1.11735
1.10345
1.41198
1.50672
0.854542
1.36946
1.81422
1.70898
1.38196
1.32432
0.978384
1.41637
1.19338
1.99563
1.49663
0.687003
0.965517
1.34227
1.91577
1.40541
1.49851
1.24324
1.41127
1.04185
1.89994
1.78334
1.02508
0.965517
0.841459
1.84483
1.32384
2.34509
1.45366
1.06628
1.24138
1.22398
0.862069
1.07346
1.70268
1.12886
1.72944
0.935791
1.93399
1.19376
1.49124
0.855984
1.74431
1.47608
1.05911
1.65695
1.01724
1.41906
1.4902
0.672414
0.964794
1.28048
1.78264
0.717075
1.10689
1.2253
1.35158
1.12991
1.07669
1.51724
1.01826
0.885057
1.12226
2.15206
0.886792
0.957404
1.1442
1.06085
0.840125
1.05615
1.92196
1.77178
1.57859
0.827586
1.35753
0.677268
1.02194
1.41379
0.846454
1.16301
1.19629
1.03675
1.56618
1.92163
1.10345
0.979716
1.72666
0.98282
0.965517
1.01546
1.11971
1.47241
1.22281
1.43991
0.727768
1.19738
0.946576
1.65869
1.32502
1.62069
1.41379
0.994804
1.62491
1.59353
1.00363
1.03785
1.30049
1.25929
1.05397
1.49487
0.923491
1.96552
1.33311
2.08037
1.40752
1.50216
1.05063
0.652136
0.843813
1.06404
0.923775
1.29594
0.896552
0.652593
1.45308
1.64368
0.760086
1.20901
1.65775
0.724138
1.49072
1.14093
1.23372
1.2069
1.94828
1.32659
0.989335
1.2639
2.01089
2.2069
1.19473
1.21298
1.17358
0.988952
2.04377
1.13457
1.36782
1.2927
0.87069
0.931034
0.887232
0.748479
1.51724
1.32759
0.655172
0.758621
1.61084
1.70433
2.16685
1.31233
1.04598
0.827798
1.16067
1.48276
1.34207
1.25862
1.15517
1.53581
0.895163
0.947073
1.13793
1.1351
1.54483
1.47608
0.926781
1.64138
0.982759
1.62545
0.852665
1.18409
1.26745
1.13793
1.56951
1.2163
1.31034
1.17241
0.582624
1.77031
1.05097
1.24828
0.828775
1.65724
1.05547
1.20936
1.05562
1.19212
1.71501
1.2069
1.26355
0.8357
1.15517
2.31034
1.23077
1.34301
1.32165
1.61129
1.16256
1
1.16179
0.971008
1.27795
1.16685
0.989524
1.45366
1.92713
0.818074
1.23359
1.26108
1.72414
0.830049
1.22424
2.74271
0.832475
1.92296
1.72864
1.08597
0.963686
0.891364
1.05734
2.67615
0.69574
1.97496
1.74138
1.42156
1.2069
0.928239
1.57143
0.702194
1.81262
1.65367
1.22759
1.89513
1.52601
1.05213
1.40752
1.3149
0.896552
0.85072
2.25468
1.24864
1.35315
1.78818
1.2563
0.779519
1.36453
2.23645
0.812889
0.96663
1.62438
0.746082
1.35345
0.827586
1.05841
1.4374
1.78439
1.20519
1.5977
1.21737
1.12931
0.896552
1.99243
1.71692
1
0.923775
1.17625
1.51724
0.896552
0.626947
1.14373
1.58816
0.863958
1.07295
1.39351
0.827586
1.67316
1.04912
0.931034
1.22759
0.896552
1.31034
0.62069
0.943857
0.995074
2.18271
0.921494
1.89994
1.52241
1.22989
1.98071
1.56194
1.68584
1.01404
1.18087
0.84326
1.42529
1.08445
0.827586
1.44828
1.24765
1.64069
1.77019
1.96698
1.33733
1.50345
1
1.26159
2.05697
1.29757
1.42167
1.23119
0.643678
1.19717
1.25705
1.3231
1.43448
1.08867
0.814882
1.36385
1.31484
1.06897
1.06897
1.2047
1.44299
1.44828
0.994399
1.4332
1.46989
2.2069
1.24501
0.893899
1.23153
1.11984
1.14887
1.41379
1.03075
0.988506
1.39857
1.66122
1.59113
0.839634
1.52493
1.27586
0.810345
1.17734
1.62865
1.06897
0.815538
1.00313
1.3254
0.963293
1.39361
1.42294
0.988816
1.20185
1.73399
1.29467
1.53185
0.998831
1.71021
1.35979
1.44384
1.24138
0.848576
0.724138
2.02759
1.13793
1.52874
0.924138
0.896552
0.77357
0.576856
1.10345
1.21249
1.18503
0.896552
1.36207
2.50905
1.13457
0.586207
0.964355
1.31681
1.16079
1.24614
1.50375
1.88942
1.65884
1.12931
1.4235
1.08777
1.14589
1.68966
1.64012
1.12779
2.46552
2.03448
0.873563
1.1954
1.28325
1.23549
1.39901
1.23549
1.17842
1.61129
1.3411
0.793103
1.36025
1.12779
1.05492
1.10024
0.954023
0.838011
1.56322
1.25123
1.82948
1.12808
1.35345
0.409244
1.99015
2.1316
1.15119
0.990421
1.30406
1.89073
0.948276
1.00954
0.847291
1.10345
0.793103
1.86207
1.67525
1.17479
1.5468
0.796238
0.84326
1.41906
0.862069
1.17598
1.21493
2.01108
2.0168
1.37181
0.922136
1.42191
1.81973
1.2381
0.715728
1.39148
1.6545
0.983179
1.5468
1.85457
1.3002
0.891107
1.11005
1.55799
1.21944
1.20973
1.42823
1.32285
1.8046
0.713673
1.6656
0.716475
1.08867
1.33409
0.893899
1.35935
1.06031
0.969147
1.3507
1.38337
1.6681
1.13841
1.11252
1.0568
1.17306
1.01724
1.09483
1.21205
1.81402
1.43855
1.26369
1.33498
0.841285
1.23755
1.5153
0.882316
1.32432
0.896552
1.36466
0.605016
1.18036
1.93154
2.16192
1.2574
0.917241
1.58002
2.20321
1.85057
1.76409
1.2069
0.827586
1.6272
1.34218
1.68501
0.931034
2.06687
1.13832
1.28552
1.36578
0.920106
1.08867
1.34483
1.18765
1.09962
1.53721
1.06897
0.821201
1.22339
1.23549
1.08488
2.0512
0.943574
0.544335
0.82069
2.5071
1.18391
1.34483
1.47087
1.5071
1.17241
1.32759
1.01724
1.27969
1.48844
0.982476
1.42187
1.73637
2.04215
1.45106
1.20361
1.01702
1.04473
1.42069
1.06513
1.27586
1.5712
1.37087
1.27056
1.26712
1.548
1.51724
1.04822
1.36782
1
1.31385
1.61303
1.59561
1.28511
1.3002
1.31669
2.22489
0.822926
1.01826
1.18719
1.32288
0.962103
1.43842
1.55318
0.965517
1.38736
0.781609
1.11608
1.50091
1.38764
1.43842
1.56581
0.805994
1.29189
1.58198
1.00786
1.4299
1.30046
1.88438
1.35737
1.1733
1.54465
1.55501
2.11219
1.09664
0.996865
1.42971
1.25705
1.13596
1.68797
1.17734
1.28782
1.33676
2.04007
1.44641
1.41379
1.34082
1.44201
1.13825
1.35091
1.24738
1.7931
1.23385
0.896552
2.3712
1.41829
0.896552
1.38807
0.977609
1.0678
1.19212
1.31565
1.51724
0.928879
1.74713
2.05722
0.827586
2.1954
0.706897
[truncated: 27,939 more rows]

## Sheet: 1E
log of exc rate	log of inh rate
0.703291	1.29336
-0.0705811	0.879383
0.585461	0.88224
0.122216	1.04922
0.790637	0.821186
0.146128	0.34733
0.176091	0.618048
0.724276	0.767156
0.821186	0.447158
1.1438	0.540955
0.306425	1.17826
0.337459	0.883661
0.778151	0.696793
0.620656	0.971971
1.05212	0.267172
0.655619	0.653213
-1.60206	1.19866
0.0314085	0.658011
-0.0835461	1.0463
-0.371611	1.05881
0.562293	0.816241
0.974281	0.537819
1.1854	0.886491
0.690196	-0.90309
1.10466	1.10975
-1.30103	0.830909
0.950608	-0.221849
0.740363	0.716003
0.620656	0.0700379
0.943247	1.12953
1.03743	0.579784
0.410777	0.466126
0.09691	0.897627
0.451018	0.568202
-0.69897	0.905796
1.273	0.327359
0.153815	0.454845
0.380211	0.439333
-0.110698	0.4843
1.26067	0.667453
-1.60206	1.05212
0.0791812	0.534661
0.942008	1.27531
0.249198	0.534661
0.414973	0.596597
-0.371611	0.410777
0.579784	1.44012
0.534661	0.701136
0.197281	1.08368
0.138303	0.692406
0.774517	1.08991
0.650793	0.951823
0.384712	0.674402
0.50853	1.11644
-0.0222764	1.15458
0.919078	0.877947
0.537819	1.08368
-0.259637	1.18963
0.596597	0.968483
0.168792	0.964966
0.161368	0.84042
0.80618	0.841985
0.168792	0.801061
0.50515	0.694605
-0.0705811	0.423246
0.620656	1.27761
0.473487	1.23742
-0.560667	0.113943
0.09691	1.11227
-0.90309	1.22141
0.190332	0.540955
0.511883	0.443263
0.451018	0.694605
-0.647817	1.13751
-0.240332	0.885078
0.487845	1.22596
0.944483	0.618048
0.591065	0.568202
0.954243	1.19312
-0.346787	1.10721
0.607455	0.122216
-0.170696	0.34733
0.981139	0.447158
0.224015	0.964966
0.550228	1.33445
1.26423	1.23236
0.938269	0.855822
0.711807	0.772688
0.905796	1.12303
0.801061	0.138303
0.243038	0.876507
0.0211893	0.892095
0.640978	0.473487
-0.371611	0.625827
1.10551	1.24055
0.669782	-0.0222764
0.34733	1.01389
1.02119	0.940765
0.585461	0.59384
0.317018	0.740363
0.864808	0.817896
0.802774	1.14768
0.491362	1.03141
0.60206	0.711807
0.90309	0.122216
0.50515	0.816241
1.23172	0.473487
0.0700379	0.683497
0.720159	1.04139
0.458638	0.792392
0.620656	0.469822
-0.346787	0.913814
0.772688	0.64836
0.822822	1.15987
0.49485	0.728354
1.06633	0.498311
0.98789	1.00647
0.662758	0.863323
-0.0109954	0.672098
0.356981	1.53084
0.763428	0.732394
-0.0835461	0.92814
0.498311	0.864808
0.454845	0.317018
0.197281	0.322219
0.531479	0.738384
0.59384	0.327359
0.261263	0.955447
0.168792	0.665112
1.11311	1.04532
0.943247	1.23742
0.480725	1.23992
0.249198	0.832509
-0.0457575	1.25346
-0.346787	0.7344
-0.154902	1.02633
0.537819	0.720159
1.05595	0.683497
0.755875	1.14067
1.266	0.817896
-0.425969	0.799341
0.72632	0.887898
0.197281	0.940765
1.21484	0.78533
0.0700379	0.822822
-0.425969	-0.170696
0.930694	0.975432
0.653213	1.04727
-0.346787	0.40654
0.4843	0.841985
-0.30103	1.36829
0.197281	0.591065
0.742332	0.722222
-0.110698	0.249198
0.568202	1.04825
1.1651	1.03643
0.332438	1.28724
0.643453	0.934498
0.255273	0.752048
0.779957	0.480725
-1.60206	0.681241
-0.60206	1.2994
0.0606978	0.439333
0.643453	0.802774
0.650793	0.926857
0.122216	0.528274
0.361728	0.966142
1.0607	0.898999
0.176091	0.790637
0.469822	-0.346787
0.860338	0.317018
0.0211893	0.439333
0.161368	0.692406
0.607455	1.17026
0.419129	0.384712
1.25406	0.837273
-0.30103	1.35555
0.643453	0.337459
0.967314	1.02633
-0.0835461	1.39924
1.10466	0.887898
0.568202	1.17099
0.0314085	0.687975
0.402261	0.153815
0.728354	1.01284
0.559308	-0.0457575
0.770852	0.934498
-0.0222764	0.371068
0.249198	0.860338
0.342423	0.612784
0.393575	0
0.0700379	0.873611
0.466126	1.22011
0.607455	0.375664
-0.187087	0.267172
0.797614	0.477121
0.643453	0.716003
0.562293	1.13988
0.153815	1.10209
-0.110698	0.576917
0.439333	0.487845
0.20412	0.886491
0.615424	1.11893
0.640978	1.05019
0.964966	0.774517
0.0700379	1.08814
0.990117	0.72632
0.779957	0.848189
0.473487	0.681241
0.678973	0.81124
0.574031	0.361728
0.122216	1.52795
0.0606978	-0.09691
0.655619	0.674402
0.423246	0.954243
0.669782	0.701136
0.812913	0.224015
0.885078	1.0054
1.29776	1.08814
0.633468	1.02119
-0.39794	0.876507
-0.823909	0.757775
0.604766	0.976579
0.306425	0.243038
0.618048	0.0413927
-0.823909	0.872156
0.458638	-0.371611
-0.124939	1.02633
0.960233	1.08547
0.431364	0.827692
1.02735	0.435367
0.311754	0.458638
0.267172	0.612784
0.70757	0.451018
0.419129	0.498311
0.742332	0.897627
0.638489	0.829304
0.547159	0.763428
0.389166	0.375664
0.375664	0.744293
0.423246	0.60206
0.676694	0.591065
0.290035	0.814581
0.984527	0.929419
0.458638	0.72632
0.0881361	1.54839
0.295567	0.113943
0.801061	0.525045
0.909823	0.876507
0.477121	0.962606
0.667453	1.03342
0.976579	0.0314085
0.997823	0.848189
-1.12494	1.02531
0.410777	1.0463
0.970812	0.521792
0.568202	0.728354
0.970812	0.852785
1.02837	0.224015
-0.0338583	1.19103
0.480725	0.0606978
0.954243	1.18611
0.625827	0.981139
1.07918	1.17681
0.59384	1.20071
0.168792	0.753966
0.655619	1.06911
0.18327	0.662758
0.550228	0.0314085
0.672098	1.06819
-0.69897	0.892095
0.454845	0.130334
0.389166	1.26482
0.911158	-0.0109954
0.39794	0.943247
-0.455932	0.454845
1.27531	1.00325
0.968483	0.69897
0.290035	1.15076
0.556303	0.767156
0.146128	1.17173
1.00217	1.30643
0.480725	0.755875
0.926857	1.21748
0.643453	0.130334
0.861833	-0.0338583
0.402261	1.39751
0.384712	0.767156
0.352183	-0.154902
-0.279841	0.78533
0.528274	0.443263
0.540955	0.770852
0.311754	0.752048
-0.90309	0.576917
0.327359	0.210853
0.596597	0.521792
0.772688	0.337459
1.18327	0.466126
0.306425	0.908485
1.55871	0.431364
0.658011	0.515211
0.466126	0.20412
1.0086	1.15761
0.295567	0.696793
0.755875	0.974281
0.18327	1.12222
0.337459	0.907143
-0.0222764	0.662758
0.518514	0.138303
-0.187087	0.284431
1.19934	0.153815
0.961421	1.02938
0.640978	0.830909
0.224015	0.153815
1.29612	0.447158
0.515211	0.832509
0.531479	1.01284
0.610128	0.767156
0.267172	0.0511525
1.25648	0.568202
1.04336	0.375664
0.858838	1.23805
0.537819	0.34733
0.792392	0.571126
0.278754	0.80618
-0.647817	0.518514
1.01808	1.33696
0.454845	-0.488117
0.356981	0.900367
0.779957	0.332438
0.830909	0.322219
0.380211	0.748188
0.130334	1.23363
0.750123	1.10037
0.992333	0.920384
0.34733	1.0086
0	0.827692
0.0413927	0.938269
0.767156	-0.425969
0.873611	1.49658
0.0511525	1.06911
0.861833	0.826075
0.255273	1.12385
0.458638	1.18256
-0.823909	0.443263
1.29059	-0.139662
0.912488	1.15076
0.819544	-0.221849
0.49485	-0.756962
-0.425969	1.30157
0.50515	-0.0338583
-0.09691	0.361728
-0.20412	0.692406
0.933234	1.01284
0.705436	0.559308
0.0700379	0.748188
0.295567	0.528274
0.0211893	1.37885
0.977724	0.342423
0.655619	0.855822
0.534661	1.1959
0.692406	0.531479
0.687975	0.763428
0.342423	0.819544
0.556303	0.576917
0.742332	0.210853
0.748188	1.20412
0.976579	0.687975
0.190332	-0.259637
0.4843	0.515211
0.802774	0.801061
0.638489	0.838849
0.176091	0.864808
0.311754	1.00217
1.23742	0.645913
0.650793	0.938269
1.0304	0.356981
0.623249	1.75397
0.0791812	0.776338
0.977724	0.0881361
1.0404	1.06446
0.992333	1.09778
0.618048	0.92814
0.915136	0.451018
-0.0457575	0.423246
0.628389	-0.823909
-0.154902	-0.39794
1.2075	0.92557
0.740363	0.443263
0.4843	0.10551
1.02015	1.30696
0	1.34242
0.618048	0.718086
0.643453	0.89487
0.724276	1.08902
1.01912	1.11644
1.02837	-0.647817
1.12791	0.667453
0.261263	-0.0579919
-0.0222764	0.929419
0.393575	0.402261
0.317018	0.511883
0.176091	0.746245
-0.154902	0.402261
0.655619	0.886491
0.905796	0.322219
0.908485	0.961421
0.900367	0.113943
1.11478	0.781755
-0.488117	1.07918
-0.154902	1.0943
0.20412	1.52244
0.90309	1.30856
0.892095	0.402261
-0.221849	0.236789
0.742332	0.168792
0.161368	0.757775
0.98789	0.982271
0.915136	1.43576
1.05404	1.54623
0.515211	1.03141
1.03342	1.05308
0.794139	0.393575
-0.154902	1.1214
0.518514	0.327359
0.431364	0.342423
0.540955	0.919078
0.236789	0.443263
1.02325	0.774517
0.816241	0.961421
0.761552	1.01703
0.655619	0.423246
0.366423	0.4843
0.217484	0.366423
-0.170696	0.730378
-0.90309	1.51983
-0.69897	1.14999
0.781755	1.18184
0.892095	0.7344
0.604766	1.33546
-0.69897	-0.09691
0.801061	0.638489
0.0881361	1.05404
0.284431	0.431364
0.451018	0.521792
0.427324	1.11478
0.295567	1.13033
0.311754	0.953034
-0.69897	1.08458
0.876507	0.317018
0.812913	1.23742
0.696793	0.662758
0.655619	0.410777
0.249198	0.658011
0.640978	1.03941
-0.425969	0.10551
-0.647817	0.817896
1.1271	1.07555
0.534661	0.755875
0.599337	0.322219
0.236789	0.633468
0.278754	0.640978
0.454845	1.3032
1.23679	0.694605
0.384712	0.18327
0.857332	1.11893
0.454845	0.462398
0.0511525	1.1854
0.568202	0.0413927
0.787106	0.916454
-0.0109954	1.06539
-0.0222764	0.995635
0.236789	0.855822
0.317018	0.620656
0.591065	0.0606978
0.705436	1.09604
0.738384	0.295567
0.462398	0.534661
1.08991	0.970812
0.625827	0.618048
0.197281	-1.12494
0.0881361	0.736397
0.618048	0.295567
0.980003	0.876507
0.423246	1.37794
1.03643	1.0086
0.683497	0.861833
-0.221849	1.43894
0.0791812	0.498311
0.462398	-0.0457575
0.176091	0.669782
1.38694	1.27989
0.861833	0.975432
0.375664	0.217484
0.462398	-0.560667
0.667453	0.974281
0.599337	0.528274
0.534661	0
0.0606978	0.772688
0.278754	1.43854
0.653213	0.375664
0.915136	1.40526
0.672098	0.816241
0.34733	1.01912
1.30211	1.0404
0.620656	1.24366
0.361728	0.89487
1.0086	1.39924
0.443263	1.12791
0.18327	0.525045
0.901731	0.419129
-0.139662	0.439333
0.0413927	0.0413927
0.645913	0.779957
0.880814	1.12057
0.565257	1.36689
0.772688	0.71391
0.769008	1.24055
0.681241	0.18327
-0.0835461	1.24981
0.625827	0.30103
0.138303	0.18327
0.20412	-0.488117
0.217484	0.576917
0.92814	1.04727
0.153815	0.423246
0.451018	0.72632
0.992333	1.36455
0.79588	1.31859
0.473487	1.11059
-0.488117	0.81124
0.799341	0.70757
0.4843	0.487845
0.0791812	1.37658
0.176091	0.797614
0.534661	0.776338
0.550228	0.295567
0.243038	0.327359
-0.139662	0.327359
1.22917	0.709694
0.618048	0.718086
0.588272	0.755875
-0.0338583	0.665112
0.40654	1.0463
-0.60206	0.730378
0.943247	0.607455
0.458638	0.915136
0.816241	0.361728
0.0606978	0.0107239
0.295567	-0.154902
-1.60206	-0.0338583
1.1038	-0.0835461
0.361728	0.870696
1.16361	0.515211
0.755875	0.674402
-0.0457575	1.13274
0.582631	1.08991
0.740363	1.17898
-0.09691	1.17609
0.981139	0.431364
0.311754	-0.279841
-0.823909	1.01808
0.332438	1.04922
0.967314	1.43297
1.055	0.79588
0.332438	0.09691
0.521792	-0.0579919
0.356981	1.03242
0.447158	1.0086
-0.0835461	0.692406
0.50853	-0.39794
1.02633	0.781755
-0.279841	0.969649
0.812913	0.469822
0.0413927	1.43056
-0.0579919	1.2014
0.576917	0.130334
-0.323306	0.765296
0.0606978	0.643453
-0.323306	0.462398
0.0881361	0.30103
-0.0338583	-0.346787
0.610128	0.284431
0.767156	1.56644
0.776338	1.3248
0.380211	0.996731
0.371068	1.13354
0.887898	0.788875
0.462398	0.491362
0.39794	0.380211
0.591065	1.21617
-0.69897	-0.0705811
1.1469	0.491362
0.724276	1.05404
-0.560667	1.27358
0.849726	-0.240332
0.59384	1.21617
0.779957	0.122216
0.501744	0.0314085
0.322219	1.45446
0.10551	0.870696
0.931966	0.946943
-0.371611	0.681241
-0.187087	1.17391
0.662758	0.986772
-0.488117	1.34537
0.20412	0.835691
0.168792	1.11227
-0.279841	0.443263
0.380211	1.28668
-0.139662	1.02428
1.06539	0.565257
0.525045	1.21551
0.224015	0.940765
0.176091	0.380211
-1	1.2816
0.130334	0.690196
0.655619	0.565257
0.591065	-0.221849
0.0700379	1.30589
0.30103	0.435367
0.49485	1.01072
0.49485	-0.221849
0.462398	-0.110698
1.10123	0.929419
0.501744	0.633468
0.7344	0.863323
0.317018	0.736397
0.612784	0.993436
-0.154902	0.930694
0.419129	0.491362
0.728354	1.11975
0.870696	1.04825
-0.279841	0.224015
0.678973	0.243038
1.33193	1.05115
-1.30103	0.736397
0.852785	1.00217
0.190332	1.37658
-0.647817	-0.323306
-0.221849	1.20412
1.20344	0.579784
0.591065	1.1089
1.07737	-0.154902
1.21945	1.00647
-0.0222764	-0.139662
-0.756962	0.525045
0.80956	0.0413927
0.938269	0.826075
0.491362	1.10806
0.161368	0.625827
-0.0109954	0.962606
-0.323306	0.414973
-0.0338583	0.480725
1.30803	0.230449
0.571126	0.787106
-0.756962	0.650793
1.10721	1.3075
0.924279	1.12303
0.243038	0.352183
0.678973	1.33796
1.08902	0.964966
-0.110698	0.7344
0.190332	0.761552
0.410777	0.79588
0.361728	1.40739
1.08991	0.50853
0.582631	1.13033
0.875061	0.694605
0.615424	1.25225
0.451018	-0.09691
1.15152	0.951823
0.168792	1.32634
0.427324	0.867762
0.439333	1.48073
0.837273	0.267172
0.439333	0.553276
0.389166	1.19728
0.447158	1.15609
0.950608	-0.522879
0.667453	1.32634
0.962606	0
0.278754	1.37976
0.843544	1.34928
-0.346787	0.989005
0.393575	0.562293
0.94939	1.273
1.04532	0.722222
0.224015	0.92814
0.640978	0.879383
0.904445	0.980003
0.146128	1.28724
0.69897	0.236789
0.877947	1.5566
0.236789	1.14145
0.866287	0.640978
0.753966	0.565257
0.30103	0.414973
0.454845	0.746245
0.776338	0.681241
0.547159	-0.0835461
0.419129	1.45025
1.18682	0.953034
0.599337	0.161368
0.877947	-0.09691
1.30428	0.419129
0.311754	1.01494
0.861833	0.217484
-0.221849	0.375664
0.462398	1.19797
0.599337	1.04336
0.718086	1.04336
-0.240332	0.161368
0.284431	0.915136
0.317018	0.384712
0.807873	0.168792
0.973128	0.20412
1.2048	0.765296
0.826075	0.863323
0.571126	0.898999
0.783546	0.146128
1.20276	0.662758
-1.60206	1.47349
0.973128	-0.09691
1.05975	0.724276
0.674402	1.0943
-1.12494	0.521792
0.92814	1.06539
1.30266	1.31387
0.230449	0.942008
1.03543	0.880814
0.249198	0.190332
1.1089	0.113943
0.685742	1.03342
0.845098	1.12385
0.662758	0.658011
0.665112	0.924279
0.866287	0.960233
1.0728	1.02222
0.10551	0.759668
0.816241	0.410777
-0.170696	0.92557
0.501744	0.889302
0.685742	0.989005
0.612784	-0.154902
0.946943	0.694605
-0.69897	-0.60206
1.09079	0.290035
0.948168	1.33646
0.469822	0.892095
0.830909	1.05786
0.848189	0.356981
0.763428	1.05308
0.799341	-0.170696
0.50853	1.45561
-0.522879	1.21418
-0.560667	-1.12494
0.618048	0.18327
-0.170696	0.612784
0.423246	0.752048
-0.154902	-0.0579919
0.0413927	0.337459
-0.39794	0.990117
0.901731	1.4514
0.10551	1.26951
1.28443	0.653213
0.880814	0.781755
-0.110698	0.761552
0.588272	0.660391
1.15836	0.765296
0.812913	0.84042
0.71391	0.703291
1	0.435367
0.886491	0.970812
0.585461	-0.170696
0.752048	0.761552
0.781755	1.10209
-0.259637	1.35698
1.02119	0.501744
-0.69897	0.994537
0.623249	0.628389
1.01284	0.724276
0.672098	0.50853
0	1.1797
1.05786	0.849726
0.439333	0.604766
-0.0835461	0.435367
0.0511525	0.553276
0.683497	0.909823
0.709694	1.06911
0.295567	1.25103
0.60206	0.669782
0.525045	0.716003
0.635986	1.19451
0.997823	0.662758
0.574031	0.618048
-0.756962	0.477121
0.40654	1.17537
0.0107239	1.42651
1.01912	0.361728
0.09691	1.63548
0.311754	0.701136
0.781755	0.547159
0.0791812	1.13434
0.755875	0.0107239
0.295567	0.694605
0.255273	0.770852
0.410777	0.817896
0.153815	0.402261
1.02119	1.05975
0.565257	0.944483
-0.488117	-0.39794
0.146128	0.431364
0.653213	0.660391
0.511883	0.317018
1.02531	0.898999
0.168792	0.724276
0.414973	1.18113
0.540955	0.942008
0.883661	0.469822
1.24674	0.322219
0.0511525	0.834103
1.00217	1.04825
1.08814	0.295567
1.03443	0.393575
0.0700379	0.969649
-0.139662	0.342423
0.553276	1.19312
0.439333	0.792392
0.0107239	0.371068
0.439333	0.969649
0.662758	0.746245
0.0107239	0.995635
0.607455	1.2878
0.72632	0.685742
0.393575	1.42037
-0.30103	1.22337
0.997823	0.937016
0.176091	1.02015
0.0791812	0.255273
0.961421	0.130334
0.660391	1.40739
0.746245	1.34928
-0.425969	0.889302
0.40654	1.50515
1.10037	0.30103
0.728354	0
0.864808	-0.154902
0.50853	1.00432
0.776338	0.393575
1.01808	0.515211
-0.20412	1.03643
-1.30103	1.13513
0.34733	0.633468
0.633468	1.12872
0.650793	0.662758
-0.09691	0.883661
-0.170696	0.528274
-0.0705811	0.466126
0.0791812	1.00647
0.618048	0.498311
0.230449	1.05881
1.25588	0.255273
0.278754	0.767156
0.562293	0.284431
-0.240332	-0.346787
1.1181	0.352183
0.161368	1.29612
0.537819	1.11478
0.88224	0.919078
0.34733	0.487845
-0.323306	1.24674
0.676694	1.36408
0.911158	0.957847
1.06352	0.897627
0.547159	1.10037
0.774517	0.794139
0.919078	1.20208
1.03941	-0.455932
-0.39794	1.36126
0.655619	0.787106
1.07004	0.711807
1.09604	1.48394
-0.110698	0.431364
0.761552	0.860338
-0.259637	-1
0.640978	1.2048
-0.30103	0.190332
0.692406	1.10123
0.718086	0.284431
1.03643	0.980003
-0.240332	0.419129
0.553276	0.70757
0.466126	0.998913
0.278754	-0.0222764
0.610128	0.337459
-0.90309	0.146128
0.681241	0.366423
0.736397	0.867762
-0.279841	0.544068
0.197281	0.945715
0.585461	1.2393
1.22724	0.366423
-0.455932	0.916454
0.829304	0.273001
0.327359	0.812913
-1	1.17099
-0.20412	0.718086
-0.0705811	0.959041
0.901731	1.21814
-0.60206	1.1181
0.60206	0.690196
0.879383	1.30803
-0.09691	1.30803
-0.187087	0.846646
0.327359	1.40526
-0.0222764	0.518514
0.718086	0.7344
0.249198	-0.39794
0.705436	0.982271
0.944483	0.582631
0.92557	0.770852
0.402261	1.19382
0.34733	0.273001
0.559308	0.09691
0.20412	0.0107239
0.732394	1.20003
0.278754	0.827692
0.904445	0.633468
-1	0.956649
0.34733	0.393575
1.36314	0.290035
0.4843	0.356981
0.553276	0.755875
0.0700379	0.361728
0.261263	0.80956
-0.756962	0.732394
0.568202	0.4843
0.926857	0.618048
-0.0222764	-0.170696
0.628389	1.41162
-0.170696	0.962606
0.521792	1.19797
0.989005	1.1438
0.356981	0.955447
0.295567	0.599337
0.984527	0.79588
0.130334	0.832509
0.217484	0.797614
1.22531	0.977724
0.838849	1.01494
-0.20412	0.985651
1.00966	0.827692
-0.110698	0.996731
1.00217	1.26834
0.701136	0.79588
0.633468	0.273001
-0.522879	0.342423
0.752048	0.685742
0.89487	-0.139662
1.05881	-0.69897
0.306425	0.683497
0.306425	1.06726
1.02633	0.458638
0.678973	0.168792
1.14145	0.113943
0.534661	-0.09691
1.06726	0.612784
0.113943	1.00108
0.757775	0.09691
0.655619	1.25467
0.249198	1.68079
0.352183	1.24242
0.807873	0.607455
0.451018	0.70757
0.630936	1.18327
-0.0457575	1.35073
0.273001	0.683497
0.0314085	0.911158
0.466126	-0.522879
0.197281	0.911158
0.393575	0.628389
0.822822	0.748188
1.00753	0.550228
0.10551	1.33445
0.284431	0.740363
0.501744	1.52924
-0.0109954	0.643453
0.848189	-0.0457575
-0.0222764	0.939519
0.384712	0.571126
0.176091	1.00753
0.113943	-0.756962
0.640978	0.528274
0.366423	1.26893
0.585461	0.962606
0.625827	1.08547
-0.279841	0.887898
-0.259637	0.138303
1.01599	0.672098
-0.20412	-0.522879
0.528274	0.384712
1.05308	0.317018
0.559308	1.08991
-0.0705811	0.711807
0.534661	1.1959
0.278754	0.501744
0.997823	0.917768
0.393575	0.683497
0.230449	-0.139662
0.306425	-0.488117
0.861833	0.0314085
0.596597	0.473487
-0.0705811	0.753966
-0.823909	1.07463
0.0413927	0.819544
1.35698	1.14145
1.08991	1.16658
1.18113	0.623249
0.190332	0.0511525
-0.09691	0.451018
1.12057	0.954243
-1.12494	1.08099
0.645913	0.284431
0.934498	1.14301
0.18327	0.711807
-0.09691	0.267172
0.942008	0.337459
0.375664	0.961421
1.02325	1.13434
0.797614	1.14067
0.138303	0.722222
0.867762	1.31754
0.113943	0.50853
0.0511525	0.284431
0.410777	0.935759
0.8907	0.937016
0.366423	0.80956
0.857332	0.599337
0.10551	0.4843
0.389166	1.05019
1.09778	1.2994
0.92557	-0.488117
0.565257	1.0304
-0.240332	0.843544
0.781755	0.887898
0.138303	0.794139
0.197281	0.703291
-0.0457575	0.742332
1.13033	1.19866
0.113943	1.24242
0.568202	1.11975
-0.647817	0.746245
-0.488117	0.991226
0.876507	1.03743
0	0.690196
0.615424	1.03643
-0.30103	0.565257
0.665112	0.559308
0.802774	0.60206
-0.823909	1.23679
0.0314085	0.826075
0.827692	0.501744
0.591065	1.07828
-0.0579919	0.20412
0.243038	0.701136
1.1651	0.864808
0.943247	1.33193
0.794139	0.559308
-0.09691	0.892095
0.161368	0.984527
0.720159	0.953034
1.07004	0.161368
-0.170696	0.556303
-0.69897	0.255273
0.547159	1.40355
0.138303	0.909823
0.454845	0.863323
0.550228	0.64836
0.431364	1.27184
0.122216	0.528274
0.709694	1.17898
0.327359	0.953034
0.920384	0.761552
0.09691	1.07646
0.650793	0.769008
1.13751	0.746245
-0.90309	1.18752
0.435367	0.618048
0.332438	1.08547
0.992333	0.812913
-0.221849	0.518514
0.224015	-0.323306
0.568202	1.14301
0.261263	0.851258
0.243038	1.22531
0.875061	0.427324
-0.259637	0.423246
0.556303	0.716003
0.857332	0.934498
0.0211893	1.01072
-0.20412	0.660391
1.49031	0.650793
1.266	0.640978
0.995635	0.843544
0.537819	1.11143
0.79588	0.255273
1.07188	0.827692
0.559308	1.37749
0.366423	1.25285
0.249198	0.774517
0.650793	0.942008
-0.455932	0.802774
1.23109	0.981139
0.582631	0.819544
0.0314085	0.565257
-0.647817	1.08991
-0.371611	1.13114
-0.170696	0.236789
0.568202	0.876507
0.892095	1.17391
0.559308	1.07737
0.939519	0.919078
0.0700379	0.371068
0.267172	0.534661
0.230449	0.09691
0.337459	1.13513
0.832509	0.534661
0.423246	0.930694
1.14999	0.72632
0.568202	0.730378
1.05786	0.875061
-0.60206	0.996731
0.645913	0.817896
0.672098	0.311754
1.05404	0.4843
0.356981	1.25285
0.618048	1.25285
0.50515	0.998913
0.653213	0.84042
-0.425969	1.13354
0.384712	0.579784
-0.110698	1.49934
1.33092	0.835691
0.0107239	0.935759
0.50515	0.765296
0.929419	0.892095
0.787106	0.694605
0.4843	-0.0109954
-0.425969	1.0404
0.230449	1.03342
1.00432	0.883661
1.08547	1.00108
0.249198	-0.756962
0.919078	0.946943
0.0107239	0.625827
0.284431	0.683497
0.317018	1.14768
1.01912	1.10037
0.306425	0.683497
-0.647817	0.913814
-0.522879	-0.279841
-0.0835461	0.311754
1.05881	0.89487
0.278754	1.31069
0.620656	0.852785
0.384712	1.2349
0.366423	0.550228
0.230449	1.15761
0.317018	1.39707
0.824451	0.414973
0.638489	0.893484
-0.187087	1.13033
0.867762	0.907143
1.21018	0.544068
-0.69897	1.00325
0.60206	-0.522879
-0.110698	0.625827
0.352183	0.645913
-0.30103	1.25285
0.0881361	-0.0579919
0.130334	1.06539
0.70757	0.477121
-0.488117	-0.0705811
1.00325	0.78533
0.78533	1.34586
0.419129	0.969649
0.872156	0.0606978
-1	0.60206
0.375664	1.10551
0.728354	0.515211
0.540955	0.0700379
1.0943	1.01808
0.901731	1.38112
0.361728	0.290035
0.361728	0.90309
-0.0579919	0.692406
-0.221849	0.973128
0.845098	1.07555
0.176091	1.30266
0.243038	0.8907
0.402261	-0.170696
1.02428	0.696793
0.991226	0.352183
0.317018	-0.455932
0.0107239	0.763428
-0.0457575	0.80448
0.146128	0.402261
-0.170696	0.674402
0.153815	0.926857
0.655619	1.31016
0.0606978	0.841985
0.678973	-0.0835461
0.724276	0.443263
0.562293	0.650793
0.769008	1.26423
0.190332	-0.522879
0.521792	1.01178
-0.90309	0.20412
0.588272	1.26776
0.938269	0.681241
0.278754	1.07372
0.161368	0.838849
-0.240332	1.39138
0.337459	1.37199
-0.0835461	0.683497
0.469822	-0.69897
1.28274	1.20884
0.40654	1.03643
-0.0338583	0.757775
0.620656	0.414973
1.07463	0.130334
0.662758	0.817896
0.945715	0.990117
0.571126	1.21551
0.607455	-0.110698
0.547159	-0.279841
0.550228	0.832509
0.0107239	1.20003
0.872156	0.361728
0.49485	0.10551
0.0791812	0.537819
0.873611	0.0107239
1.04532	1.21748
0.80618	0.59384
0.736397	-0.20412
1.02015	0.787106
0.540955	-0.346787
0.998913	0.610128
0.730378	0.667453
0.783546	1.42854
-0.110698	1.70479
-0.346787	0.645913
-0.124939	-0.124939
0.311754	1.40011
1.02222	0.736397
-0.0109954	0.352183
0.414973	0.696793
1.04922	1.19173
-0.425969	1.14999
0.322219	-0.221849
1.01494	1.09167
1.19382	0.732394
0.945715	1.0086
1.10123	0.915136
0.591065	1.11478
0.950608	1.27242
0.435367	1.26776
-0.425969	0.423246
1.19382	0.740363
0.905796	0.724276
-0.30103	0.0314085
-0.221849	-0.110698
0.588272	1.11644
1.15912	1.10123
0.30103	1.01072
0.945715	1.16953
0.794139	1.23616
0.880814	0.197281
0.427324	0.667453
0.138303	0.458638
0.931966	0
0.730378	-0.30103
0.812913	0.419129
0.462398	0.217484
0.50853	0.919078
0.571126	0.924279
0.579784	0.976579
-0.69897	0.755875
-0.0222764	0.352183
-0.560667	0.892095
0.591065	0.829304
0.0700379	0.498311
0.787106	0.469822
0.692406	0.273001
0.753966	0.197281
0.920384	1.01599
-0.371611	0.618048
-0.371611	0.130334
1.0054	0.720159
-0.0835461	-0.455932
0.243038	1.3248
-1.30103	0.230449
0.384712	0.311754
1.02428	0.653213
0.469822	0.217484
-0.560667	0.690196
1.29059	0.752048
0.473487	0.290035
0.389166	0.0606978
-0.39794	0.993436
0.130334	0.89487
-0.187087	0.473487
0.861833	0.909823
0.337459	1.26482
0.30103	0.98789
0.39794	0.582631
-0.323306	0.812913
1.1181	1.09951
0.427324	1.34488
0.821186	0.8907
0.525045	0.72632
0.852785	0.841985
0.683497	0.582631
0.559308	-0.756962
-0.0338583	1.27589
1.31334	0.724276
0.8907	0.991226
1.1271	1.15836
1.10209	0.443263
0.462398	-1
-0.69897	0.826075
0.907143	-0.0835461
-0.346787	0.375664
-1.12494	0.635986
0.740363	0.849726
0.843544	0.801061
-0.170696	0.814581
0.722222	0.667453
0.690196	0.518514
1.10551	0.451018
0.30103	0.765296
0.857332	0.960233
0.916454	0.920384
0.921686	1.31281
0.81124	-0.0835461
-0.323306	0.738384
0.447158	1.30374
0.650793	0.550228
0.935759	1.04922
0.821186	-0.522879
0.60206	1.22337
0.660391	1.06726
0.138303	0.447158
1.11727	0.190332
1.10975	0.34733
0.380211	0.317018
0.176091	0.672098
0.146128	0.356981
1.19312	0.540955
1.15685	-0.455932
0.761552	0.776338
0.0881361	1.11059
-0.0338583	1.18823
0.515211	-0.455932
1.10806	1.14301
0.322219	0.92557
0.356981	0.623249
0.857332	1.57345
-0.455932	0.571126
-0.20412	-0.0835461
0.327359	0.10551
0.667453	0.556303
1.16435	1.10975
0.273001	0.834103
0.64836	0.249198
0.790637	1.17026
-0.0457575	0.290035
1.03242	0.72632
0.0606978	0.596597
0.138303	0.821186
0.770852	1.06911
0.685742	0.419129
0.439333	0.973128
0.792392	0.427324
0.640978	1.09342
0.393575	1.19866
0.0413927	0.911158
-0.0109954	1.22981
0.98789	0.10551
0.922985	-0.522879
0.643453	0.736397
0.838849	1.16806
0.591065	-0.09691
0.4843	0.788875
-0.0222764	0.236789
0.39794	0.984527
-0.69897	0.224015
0.645913	-0.0338583
1.0086	0.0606978
0.669782	0.414973
-0.323306	0.410777
1.02325	0.230449
1.06446	-0.488117
0.138303	0.981139
0.466126	1.24736
0.672098	0.750123
0.230449	0.860338
0.473487	-0.09691
0.525045	1.12303
0.72632	0.692406
-0.756962	0.630936
0.973128	0.447158
1.09604	1.24304
0.540955	0.662758
0.716003	0.873611
0.873611	0.553276
1.17099	0.498311
1.31963	0.896251
1.11893	1.27589
1.18113	0.80956
1.06726	-0.823909
0.867762	0.375664
1.02531	0.576917
0.249198	0.981139
0.224015	1.01703
-0.09691	0.327359
-0.154902	0.81124
0.765296	0.249198
0.915136	0.940765
0.18327	0.79588
0.909823	0.879383
-0.0457575	0.327359
-0.0579919	0.20412
0.571126	1.16212
0.938269	0.953034
1.07463	1.38292
0.950608	0.863323
-0.647817	1.28274
0.0511525	0.860338
0.79588	0.662758
0.389166	0.7344
0.284431	0.625827
0.50515	0.579784
0.249198	1.22272
0.846646	0.50515
0.521792	1.37976
0.249198	0.0107239
0.738384	1.16584
0.273001	0.534661
0.197281	1.055
0.696793	0.525045
0.716003	0.88224
-0.647817	0.138303
0.678973	0.466126
0.337459	1.48216
0.90309	0.322219
-0.323306	1.2994
0.451018	0.544068
0.553276	0.337459
0.375664	0.672098
0.469822	1.00647
0.875061	1.05212
0.94939	0.787106
0.531479	-0.0222764
-0.110698	1.31806
1.14768	0.190332
-0.371611	0.968483
0.934498	1.05115
0.610128	-0.323306
1.05212	0.290035
0.774517	1.21551
0.759668	0.942008
0.79588	0.977724
0.643453	1.20003
1.05595	0.410777
0.447158	0.630936
0.655619	0.940765
0.880814	1.14768
-0.371611	0.645913
0.521792	0.327359
1.16062	0.366423
1.32118	1.17464
0.435367	0.544068
0.122216	0.620656
-0.221849	1.13354
0.322219	0.0881361
-0.90309	0.547159
1.23679	0.779957
0.366423	0.610128
0.332438	0.84042
1.06819	0.802774
1.18611	-0.647817
0.230449	0.130334
0	1.33041
0.0107239	0.961421
-0.09691	1.19728
0.911158	1.05975
-0.170696	1.13194
0.393575	1.30481
1.08189	0.772688
0.857332	0.615424
0.873611	0.80448
-0.346787	0.553276
0.537819	1.09167
0.278754	0.819544
0.576917	-0.30103
0.794139	-0.279841
1.07188	0.317018
0.480725	0.911158
-0.0705811	1.08991
0.462398	0.953034
0.122216	1.07188
-0.0579919	1.02325
-0.647817	0.912488
0.261263	0.848189
0.746245	1.10123
0.70757	1.04825
0.740363	-0.154902
-0.170696	0.665112
-1.12494	0.451018
0.562293	0.550228
0.732394	1.34094
1.25708	-0.90309
0.944483	1.26245
0.39794	0.685742
1.53244	0.7344
0.402261	0.920384
-0.488117	-0.221849
0.352183	0.876507
0.576917	0.356981
0.311754	0.620656
0.845098	0.722222
1.00753	0.591065
0	0.830909
-0.187087	1.03342
0.728354	0.267172
0.317018	1.10123
0.342423	1.33143
0.934498	0.981139
0.837273	0.802774
-0.110698	0.10551
0.515211	0.953034
0.864808	1.43696
0.635986	1.37794
0.841985	1.1038
0.473487	0.612784
0.977724	1.36455
-0.09691	0.930694
0.278754	0.447158
0.249198	-0.0835461
0.4843	0.977724
0.138303	1.12791
0.146128	0.4843
0.30103	1.07646
0.610128	0.0881361
0.861833	0.861833
0.748188	0.190332
0.454845	0.518514
0.71391	1.07096
0.814581	0.801061
0.574031	0.966142
0.451018	0.703291
0.794139	0.628389
0.10551	0.676694
-0.30103	0.790637
0.113943	-0.124939
0.645913	0.423246
0.550228	1.13033
0.724276	1.01389
0.4843	0.4843
0.750123	0.72632
-1.60206	0.607455
0.911158	0.696793
1.01389	0.898999
0.480725	-0.0457575
0.255273	0.819544
0.892095	0.687975
0.792392	1.24428
0.375664	1.06726
0.50853	0.0606978
0.0881361	-0.20412
0.327359	0.71391
0.588272	0.933234
0.295567	0.515211
0.991226	0.779957
0.0511525	0.968483
1.33244	0.94939
0.562293	1.41372
0.716003	0.975432
0.879383	0.49485
0.986772	0.703291
0.816241	0.817896
0.435367	1.10295
0.660391	0.889302
0.633468	1.56996
0.278754	0.740363
0.640978	-0.0109954
0.763428	1.16806
-0.0109954	0.18327
0.937016	1.16062
0.431364	1.20548
0.50515	1.07646
0.88224	0.565257
0.39794	0.916454
0.544068	0.332438
0.669782	0.579784
1.19728	0.633468
0.49485	0.640978
-0.124939	-0.346787
0.09691	1.05881
-0.371611	0.873611
0.419129	0.153815
0.635986	0.565257
0.576917	1.46464
0.985651	0.769008
0.518514	1.34143
0.284431	1.1438
0.728354	1.11143
-0.124939	-0.0222764
0.770852	0.176091
0.528274	1.17537
-0.221849	0.740363
0.669782	0.59384
0.10551	-0.30103
1.02837	0.92814
-0.39794	1.01178
0.854306	0.0413927
0.797614	1.25947
0.525045	0.672098
0.477121	0.982271
0.78533	0.742332
0.579784	0.955447
-0.455932	1.04922
0.146128	0.934498
0.361728	0.84042
0.267172	0.931966
-0.154902	1.4261
0.0700379	0.20412
-0.09691	1.35793
0.665112	0.60206
-1.30103	0.676694
0.969649	0.694605
0.977724	1.04139
0.168792	0.371068
1.05975	0.92557
1.14223	0.161368
0.885078	0.443263
-0.560667	0.761552
0.511883	1.06258
0.898999	1.05786
-0.170696	1.05786
0.858838	1.03443
0.236789	1.27875
0.113943	0.683497
-0.522879	1.07918
1.31281	0.757775
-0.60206	1.27704
0.176091	0.732394
0.994537	1.05975
0.544068	0.720159
0.917768	0.821186
0.356981	0.638489
0.342423	1.00966
0.451018	0.992333
0.742332	1.07004
1.09691	0.534661
0.665112	1.20003
-0.647817	1.19521
0.443263	1.06352
1.12791	0.130334
-1	0.926857
-0.371611	0.685742
0.419129	0.792392
0.960233	1.16137
0.672098	0.585461
0.224015	0.736397
0.18327	0.267172
0.491362	1.35122
-0.647817	0.920384
0.521792	1.18963
0.168792	-0.279841
0.866287	0.982271
1.11227	0.10551
0.807873	1.22207
-0.0222764	0.550228
0.889302	0.534661
0.327359	0.525045
0.130334	1.3248
0.487845	0.80618
-1	-0.221849
0.261263	1.34341
0.963788	0.217484
0.447158	0.674402
-0.0579919	1.12385
0.579784	1.23172
0.892095	0.898999
0.612784	0.582631
0.676694	-0.259637
0.732394	0.462398
0.352183	0.829304
1.19312	1.09517
0.772688	0.0881361
0.439333	1.3294
0.0511525	0.389166
0.69897	0.907143
1.18611	0.826075
1.04825	0.491362
-0.522879	0.912488
1.31334	0.553276
-0.259637	0.750123
0.638489	1.01599
0.774517	1.11394
0.544068	0.994537
0.807873	0.720159
1.25648	1.27761
-0.425969	0.0413927
0.306425	1.30266
0.39794	0.916454
-0.0222764	0.267172
0.797614	1.15305
1.05115	1.34976
0.752048	-0.154902
0.366423	1.06539
0.880814	1.28387
0.834103	0.650793
0.618048	0.630936
-0.0835461	0.146128
0.966142	1.08458
0.534661	1.3032
0.521792	0.669782
0.980003	-0.756962
0.547159	0.410777
1.04532	0.824451
1.12303	0.311754
0.410777	0.92814
0.553276	0.893484
0.645913	0.615424
-0.30103	1.44287
0.963788	0.197281
0.168792	0.962606
0.623249	0.168792
0.267172	0.944483
-0.0835461	1.01912
1.08279	0.915136
0.759668	-0.346787
-0.371611	0.740363
-0.221849	0.64836
0.230449	0.92557
-0.560667	0.466126
0.650793	1.50684
0.50853	0.604766
0.161368	1.34976
0.0700379	0.389166
0.469822	0.875061
0.18327	0.540955
1.16658	1.00432
0.487845	0.720159
0.427324	1.13434
0.122216	0.599337
0.371068	-0.221849
-0.0109954	0.728354
0.674402	0.770852
-0.279841	0.371068
0.681241	1.10721
0.431364	1.07004
0.711807	0.672098
0.332438	1.33041
0.596597	1.22272
0.322219	0.419129
-0.221849	0.638489
0.317018	0.945715
0.480725	0.738384
0.190332	0.138303
0.361728	0.352183
0.498311	0.858838
0.911158	0.576917
0.306425	1.25828
0.628389	0.39794
-0.0457575	0.190332
0.769008	1.22789
0.480725	0.945715
0.716003	0.912488
0.30103	0.750123
-0.756962	1.055
0.72632	0.579784
-0.455932	1.3091
0	0.620656
0.889302	1.18823
0.190332	-0.187087
-0.187087	0.778151
1.39226	0.863323
0.431364	0.559308
0.0791812	0.705436
-0.0222764	0.393575
0.875061	0.72632
0.787106	0.860338
0.588272	0.40654
-0.139662	1.2449
0.926857	0.521792
-0.110698	0.889302
-0.0579919	0.550228
0.138303	0.576917
0.217484	0.84042
0.877947	1.06819
0.534661	1.10975
0.224015	0.638489
0.414973	0.92557
-0.823909	1.01072
0.4843	0.547159
-0.371611	-0.187087
-0.346787	0.709694
0.674402	0.911158
0.643453	1.02325
1.0304	0.869232
1.13513	0.34733
0.816241	0.880814
0.122216	-0.756962
0	0.933234
0.574031	1.02938
0.60206	0.531479
0.30103	-0.170696
0.623249	0.81124
0.243038	1.26717
0.09691	1.08991
0.49485	0.462398
-0.09691	1.21617
0.667453	0.375664
0.873611	1.34733
0.518514	0.146128
-1.30103	-0.221849
-0.0835461	1.13513
0.161368	0.696793
0.402261	0.342423
0.984527	1.25708
0.290035	1.14223
1.07096	0.701136
0.643453	1.05019
0.0511525	1.04434
-0.647817	0.210853
0.776338	1.1383
0.0211893	0.889302
-0.323306	0.797614
0.94939	1.01808
0.625827	1.06726
0.469822	1.05786
0.0881361	0.30103
0.39794	1.01599
0.633468	0.278754
0.968483	1.08189
0.451018	1.17826
0.826075	0.540955
-0.647817	1.29447
-0.154902	1.54283
0.534661	-0.371611
0.402261	0.92557
0.778151	0.565257
0.153815	0.901731
0.419129	0.787106
0.487845	1.17609
0.447158	0.716003
0.887898	0.832509
0.4843	1.06164
0.153815	0.498311
-0.90309	1.0304
0.893484	1.03842
0.361728	0.730378
1.15152	1.14067
0.802774	0.402261
0.480725	0.790637
0.877947	0.995635
0.10551	1.32118
0.361728	0.778151
0.30103	0.767156
0.650793	0.787106
0.607455	1.21748
-0.221849	0.681241
-0.0579919	0.940765
0.168792	1.02531
0.435367	1.05975
0.635986	1.21352
-1.12494	0.816241
0.876507	1.02325
0.740363	-0.346787
0.883661	0.224015
0.640978	0.337459
1.09864	0.322219
-1.12494	0.864808
-0.0457575	0.873611
-0.154902	1.16584
-0.0338583	0.537819
0.09691	1.19243
0.473487	0.89487
0.515211	0.327359
0.410777	1.63397
0.518514	-0.30103
0.267172	1.29391
0.49485	-0.756962
0.284431	0.667453
0.588272	0.832509
0.371068	0.837273
0.20412	1.01389
-0.221849	1.00432
0.477121	0.942008
0.893484	0.487845
-0.187087	0.819544
-1.30103	0.753966
-0.0835461	1.36361
0	1.34684
0.217484	0.971971
0.887898	1.11478
0.950608	0.537819
1.06633	0.607455
1.06911	0.848189
0.439333	1.00217
0.612784	0.904445
0.986772	0.797614
0.696793	0.531479
0.130334	0.327359
0.612784	0.935759
0.447158	0.4843
-0.60206	1.30696
0.599337	0.876507
0.72632	0.950608
0.217484	1.02428
0.550228	0.866287
0.197281	-0.187087
-0.30103	0.0211893
1.11227	0.443263
0.366423	0.701136
-0.30103	1.14067
0.423246	1.30481
0.579784	-0.170696
-0.90309	0.501744
0.249198	0.799341
-0.0109954	0.439333
1.39533	-0.425969
0.375664	1.16062
0.908485	1.45179
0.0791812	-0.124939
-0.139662	1.24736
0.469822	0.454845
0.851258	1.25406
0.0211893	1.19103
0.8907	1.0086
0.20412	1.07188
1.14457	1.17319
0.0881361	1.06726
0.311754	0.701136
0	0.380211
1.09691	0.711807
-0.69897	1.77743
0.986772	0.973128
0.64836	0.0700379
0.826075	0.427324
0.501744	1.00753
0.210853	1.29612
0.480725	0.49485
0.744293	0.568202
0.562293	1.31859
0.562293	0.748188
1.41162	-0.259637
0.582631	0.935759
0.574031	0.317018
0.0413927	-0.20412
0.849726	0.501744
0.585461	0.885078
-0.0338583	0.342423
0.491362	0.130334
0.59384	1.05975
0.477121	0.740363
-0.154902	1.27358
0.655619	0.439333
0.414973	1.19382
0.822822	0.792392
0.469822	0.640978
0.09691	0.92814
0.366423	1.01494
0.790637	0.176091
0.736397	0.466126
0.491362	0.0700379
0.50853	0.753966
0	0.861833
0.863323	0.835691
-0.60206	0.366423
0.34733	1.47857
0.709694	0.967314
0.466126	0.678973
0.986772	1.05019
0.807873	0.911158
0.718086	1.1038
0.50853	1.13672
0.623249	1.01284
0.443263	0.790637
0.168792	1.0728
-0.30103	0.90309
0.480725	0.643453
-0.647817	0.919078
0.18327	0.491362
[truncated: 12,997 more rows]

## Sheet: 2E
Excitatory								Pyramidal
PC1	PC2	PC3	PC4	PC5	PC6	Cumulative variance		PC1	PC2	PC3	PC4	PC5	PC6	Cumulative variance
0.169755	-0.260078	0.250367	-0.261904	0.341032	-0.295942	0.727073		0.160599	-0.195603	0.186728	-0.190868	0.127522	-0.143145	0.78981
0.166174	-0.234001	0.224596	-0.198134	0.169191	-0.109889	0.820916		0.160773	-0.192192	0.170179	-0.163246	0.104249	-0.107518	0.914343
0.163229	-0.221	0.193996	-0.135268	0.112019	-0.0288528	0.84578		0.159577	-0.186053	0.159414	-0.136363	0.0973185	-0.0842884	0.947146
0.158719	-0.192765	0.156876	-0.0927301	0.0568086	0.0368819	0.857654		0.157992	-0.17988	0.147288	-0.11286	0.0738386	-0.0597563	0.96233
0.156074	-0.180083	0.141866	-0.0377994	-0.0108091	0.0590464	0.863046		0.156071	-0.171346	0.135648	-0.0919542	0.0647769	-0.0412303	0.9716
0.153201	-0.167407	0.100131	-0.00291265	-0.0763294	0.18285	0.866381		0.153989	-0.16195	0.121606	-0.0741788	0.0501601	-0.0220751	0.978723
0.14785	-0.142055	0.0820123	0.0289788	-0.0930238	0.0957721	0.869066		0.152317	-0.156783	0.111737	-0.0574402	0.0374697	-0.0133555	0.983622
0.146228	-0.13061	0.0635129	0.0433	-0.0967461	0.13118	0.871591		0.150978	-0.149344	0.0994632	-0.0441982	0.0314258	-0.00138355	0.986875
0.141583	-0.111757	0.0402343	0.0569034	-0.139505	0.176019	0.874078		0.149694	-0.14012	0.081325	-0.00906353	0.0124252	0.0367937	0.988737
0.139008	-0.106853	0.0084444	0.0894386	-0.115612	0.179603			0.147315	-0.127468	0.0620039	0.0295191	-0.0102466	0.0750903
0.138248	-0.0881664	-0.00776446	0.0993079	-0.147074	0.110769			0.14398	-0.112017	0.0401126	0.0654218	-0.0304553	0.0938729
0.135785	-0.0785989	-0.0150819	0.112592	-0.142795	0.0815129			0.139432	-0.0987987	0.0193488	0.090635	-0.0542632	0.11968
0.133086	-0.0698011	-0.0271715	0.107845	-0.124282	0.0696165			0.136222	-0.0860171	-0.00127632	0.112829	-0.0729889	0.131023
0.126512	-0.0513548	-0.0421496	0.130063	-0.144885	-0.026536			0.13264	-0.0736397	-0.0184204	0.129704	-0.0921621	0.13659
0.126909	-0.041102	-0.0641488	0.114827	-0.118567	-0.0675426			0.128903	-0.0572589	-0.0386435	0.149456	-0.0999813	0.135367
0.123764	-0.0266392	-0.0719677	0.113206	-0.115275	-0.0237865			0.125026	-0.0461423	-0.0526329	0.158422	-0.112053	0.12832
0.119792	-0.0202427	-0.101493	0.146385	-0.0673556	-0.0766186			0.12079	-0.0318279	-0.0634426	0.158514	-0.115502	0.107575
0.117268	-0.0101424	-0.0981121	0.139644	-0.0805119	-0.0555816			0.117306	-0.0202804	-0.0758013	0.157183	-0.122551	0.0942084
0.116396	0.00406707	-0.108255	0.142115	-0.0251612	-0.0384058			0.114098	-0.00904577	-0.0871391	0.153847	-0.109723	0.0757685
0.11126	0.00992224	-0.107595	0.139639	-0.00758842	-0.066922			0.111562	0.00172316	-0.0988838	0.148452	-0.106682	0.0524533
0.107922	0.0212206	-0.115934	0.11364	-0.0245776	-0.104273			0.107984	0.00920564	-0.105525	0.14556	-0.0950538	0.0301887
0.10215	0.0305666	-0.116322	0.124954	0.00392588	-0.111804			0.104785	0.0216353	-0.115	0.136586	-0.0847879	0.0115885
0.0981403	0.036615	-0.124438	0.100753	0.0334633	-0.0684019			0.100832	0.0300039	-0.120752	0.124382	-0.0830048	-0.0170001
0.097289	0.0536016	-0.125246	0.0857158	0.0554825	-0.0406135			0.0973107	0.0395009	-0.123179	0.110014	-0.0625339	-0.0441075
0.0961609	0.0544604	-0.140588	0.0717309	0.100343	-0.0266215			0.0942516	0.0477596	-0.126503	0.0945357	-0.0438615	-0.0737299
0.0891872	0.0682044	-0.125489	0.0530906	0.103541	-0.0515199			0.0909928	0.0556838	-0.132014	0.0772867	-0.0285811	-0.0852364
0.0873802	0.0698201	-0.117498	0.0541107	0.0974416	-0.0872002			0.0876939	0.0642057	-0.133646	0.0623141	-0.00550571	-0.117167
0.0848826	0.0717101	-0.120164	0.0106834	0.100542	-0.133539			0.0843786	0.0713601	-0.131705	0.0502637	0.0223195	-0.134144
0.0821969	0.0847714	-0.112855	0.0244361	0.132463	-0.113197			0.0805332	0.0779254	-0.134833	0.0273515	0.0460261	-0.144654
0.0755337	0.0889049	-0.108332	-0.0417746	0.141582	-0.0710439			0.0763031	0.0817289	-0.127542	0.0125054	0.0573783	-0.150992
0.0740232	0.0840772	-0.113463	-0.0137846	0.159261	-0.0648027			0.0730389	0.0874694	-0.126051	-0.00573276	0.075707	-0.156588
0.06929	0.100865	-0.107419	-0.0262165	0.104864	-0.0365179			0.069433	0.0924461	-0.122574	-0.0167212	0.0996913	-0.142728
0.0650941	0.106618	-0.0956532	-0.0492509	0.103744	0.00601683			0.0659552	0.0976056	-0.120832	-0.0257074	0.115053	-0.138836
0.0601891	0.0959574	-0.0833481	-0.0686867	0.119881	0.0424033			0.0620155	0.102201	-0.11514	-0.0382404	0.121816	-0.121072
0.0556789	0.105525	-0.0707864	-0.0985599	0.102674	-0.0622238			0.057259	0.104592	-0.104978	-0.047684	0.123977	-0.103991
0.0536754	0.110461	-0.0782393	-0.120967	0.0644495	-0.0190234			0.0542564	0.108619	-0.0963247	-0.0629919	0.124659	-0.0898759
0.0468812	0.117395	-0.0681332	-0.132018	0.0948849	-0.0207017			0.0500921	0.112167	-0.0874799	-0.0743857	0.128399	-0.0773992
0.0426239	0.113865	-0.0617877	-0.117038	0.0957481	0.105261			0.0465429	0.114901	-0.0791314	-0.0777848	0.139149	-0.0427793
0.0399069	0.12533	-0.0378511	-0.161574	0.0638308	0.15683			0.0428286	0.116503	-0.073833	-0.0893702	0.130023	-0.0218978
0.0366381	0.119342	-0.0319419	-0.130062	0.0282362	0.140389			0.0383039	0.117522	-0.065677	-0.0953153	0.121608	0.00704169
0.0281254	0.12087	-0.016282	-0.118824	0.073527	0.101084			0.0337488	0.118792	-0.0532594	-0.105683	0.109499	0.0240978
0.0264285	0.13411	-0.0215349	-0.132207	0.0195963	0.15417			0.0296974	0.120175	-0.0401482	-0.115342	0.0965445	0.0554936
0.0200809	0.119802	0.00791563	-0.147382	-0.00181458	0.056213			0.0253282	0.119339	-0.0303041	-0.120585	0.080861	0.074144
0.0152567	0.128183	0.0190359	-0.11833	-0.0160447	0.169554			0.0213907	0.119635	-0.0172416	-0.120945	0.0614233	0.102917
0.00835855	0.127124	0.0174579	-0.129455	-0.0372362	0.171422			0.0178858	0.120462	-0.00828473	-0.126771	0.0467278	0.125271
0.00301514	0.131199	0.0373393	-0.144448	-0.0413601	0.171377			0.0138612	0.121051	0.00336788	-0.12661	0.0371808	0.145745
-0.000800401	0.117978	0.060409	-0.116847	-0.114877	0.140715			0.00990865	0.119648	0.0139872	-0.126097	0.0174685	0.154678
-0.00404772	0.11801	0.0604598	-0.110161	-0.094525	0.142179			0.00465467	0.119335	0.0271359	-0.127123	-0.00378747	0.160735
-0.00900514	0.115049	0.0838031	-0.117064	-0.133318	0.0193614			0.000167288	0.119523	0.0395405	-0.124265	-0.0225321	0.156086
-0.0128873	0.114945	0.077568	-0.0946353	-0.115404	-0.0456128			-0.00409233	0.116964	0.0511366	-0.124812	-0.0371369	0.150995
-0.0185755	0.114547	0.104192	-0.090156	-0.14231	-0.0582366			-0.00825758	0.116323	0.060883	-0.120311	-0.0533271	0.150502
-0.0241673	0.107205	0.0938414	-0.0781573	-0.123448	0.00943534			-0.0119575	0.112266	0.0691641	-0.107499	-0.0748235	0.149569
-0.0251703	0.100593	0.118606	-0.0304827	-0.115228	-0.0747626			-0.0159135	0.109929	0.0781024	-0.102261	-0.0959151	0.127011
-0.0339326	0.100777	0.123458	-0.0558017	-0.132914	-0.0808709			-0.0202902	0.106979	0.0889131	-0.0897864	-0.107069	0.114131
-0.0400808	0.0986305	0.122967	-0.0201244	-0.138037	-0.0822558			-0.0248608	0.104883	0.0971217	-0.0752199	-0.121574	0.101158
-0.0448397	0.0934633	0.128496	-0.0120534	-0.136076	-0.138957			-0.0287272	0.101512	0.104324	-0.0654279	-0.126318	0.0752802
-0.0475975	0.0950478	0.115694	-0.00905002	-0.135776	-0.149641			-0.0327252	0.0979519	0.109177	-0.0497835	-0.131279	0.0532341
-0.0526951	0.0795311	0.145292	0.0287598	-0.093813	-0.165878			-0.0362646	0.094384	0.117874	-0.0417645	-0.137925	0.0308464
-0.059549	0.0730707	0.133612	0.0392269	-0.123131	-0.174227			-0.0403991	0.091546	0.124425	-0.0267209	-0.137859	-0.00207735
-0.0615768	0.0687188	0.130264	0.0427653	-0.0353404	-0.135289			-0.0446137	0.0872606	0.12903	-0.0121999	-0.134524	-0.0326619
-0.0664725	0.0702087	0.126742	0.0872216	-0.0632891	-0.100933			-0.0485041	0.0827295	0.130233	0.00518051	-0.142152	-0.0640005
-0.0732604	0.06205	0.135451	0.0974892	-0.0710708	-0.00255161			-0.0530019	0.0787371	0.132752	0.0171801	-0.136992	-0.0906197
-0.0778262	0.058412	0.120173	0.0957222	-0.0123993	-0.104732			-0.0562765	0.0734574	0.134161	0.0315364	-0.128215	-0.115117
-0.0799882	0.0473958	0.122153	0.0845013	0.00611897	-0.12794			-0.0601689	0.0668898	0.136719	0.0476536	-0.116297	-0.13552
-0.0874975	0.0411128	0.130267	0.124491	0.0497061	-0.106375			-0.0640909	0.0616664	0.13189	0.0614863	-0.0968945	-0.14789
-0.0888242	0.0438487	0.110278	0.117431	0.0681877	-0.0650687			-0.068418	0.0547663	0.12916	0.0730004	-0.0845788	-0.153511
-0.0960913	0.0292618	0.112607	0.129142	0.0427129	-0.0454501			-0.0724081	0.0505546	0.127713	0.0791771	-0.0597253	-0.157097
-0.0969733	0.0263758	0.0958097	0.159411	0.0898363	0.00769307			-0.0763125	0.0446186	0.127398	0.0883263	-0.0408284	-0.153839
-0.0987753	0.0171357	0.0968318	0.123502	0.111842	0.0238736			-0.0800557	0.038963	0.125774	0.0981741	-0.0230852	-0.150732
-0.104236	0.00169597	0.0825069	0.124608	0.162202	0.1154			-0.0833616	0.032116	0.121461	0.101405	0.00181552	-0.145552
-0.10956	-0.0133797	0.0693497	0.133124	0.117852	0.0588759			-0.0870889	0.0252605	0.114281	0.112389	0.0170301	-0.127439
-0.110534	-0.0113246	0.0770322	0.127292	0.156836	0.0731762			-0.0905614	0.0196279	0.106438	0.117761	0.0350584	-0.112921
-0.113978	-0.0218781	0.0408387	0.13515	0.183598	0.0714115			-0.0941108	0.0131943	0.0932667	0.123569	0.0563862	-0.091528
-0.11699	-0.0226749	0.0483266	0.124364	0.137634	0.161324			-0.0971208	0.00564528	0.0834994	0.12212	0.0749367	-0.0626069
-0.118433	-0.0369388	0.0269641	0.0927127	0.109255	0.128203			-0.10031	-0.00122484	0.0737759	0.125371	0.0952254	-0.0407759
-0.121167	-0.0459355	0.047063	0.0857532	0.11987	0.117827			-0.103548	-0.00853189	0.0654672	0.120077	0.115349	-0.00878719
-0.126374	-0.0500391	0.0017474	0.0959983	0.100554	0.135301			-0.106196	-0.0160781	0.0562054	0.116716	0.130007	0.017257
-0.127226	-0.0551864	-0.0041485	0.0637673	0.0806952	0.0502583			-0.109084	-0.0230675	0.0453125	0.113344	0.140159	0.0434424
-0.131125	-0.0678242	-0.0358952	0.033191	0.0277167	0.128752			-0.11176	-0.0295921	0.0332032	0.109352	0.149335	0.064154
-0.128659	-0.0769527	-0.0411687	0.0199087	0.0477852	0.164913			-0.114858	-0.0363278	0.0258492	0.104799	0.155654	0.0917201
-0.134957	-0.0915815	-0.0569018	0.00749273	0.0217106	0.0911038			-0.116847	-0.0431804	0.0162388	0.0984394	0.163121	0.0995575
-0.131728	-0.0981983	-0.0655844	-0.0158329	0.0242899	0.0163344			-0.119103	-0.0516494	0.00859487	0.0912089	0.158386	0.111122
-0.134554	-0.0972301	-0.0668797	-0.0227642	0.0484672	-0.0701529			-0.121319	-0.0573924	-0.00209426	0.0854169	0.156233	0.111928
-0.132957	-0.106502	-0.0839885	-0.0149339	-0.023367	0.0233955			-0.123174	-0.0638146	-0.0165996	0.0774769	0.147785	0.111891
-0.134692	-0.118676	-0.0931263	-0.0465013	-0.0379384	-0.00778728			-0.125331	-0.0723101	-0.0293417	0.0605044	0.130115	0.111365
-0.133613	-0.122711	-0.102654	-0.0719333	-0.0384077	-0.000210553			-0.126897	-0.0787037	-0.039291	0.0434782	0.119519	0.102648
-0.134809	-0.12376	-0.0923547	-0.0578739	-0.0283613	-0.0423003			-0.128846	-0.0875149	-0.0537503	0.0228217	0.099077	0.100853
-0.134825	-0.126689	-0.131514	-0.0713617	-0.0727448	0.0247966			-0.131	-0.0942525	-0.0594131	0.0125225	0.0729848	0.0921478
-0.132572	-0.132548	-0.14021	-0.108596	-0.122694	-0.0847524			-0.132385	-0.102388	-0.0685363	-0.00219056	0.0441215	0.0726321
-0.130379	-0.123869	-0.130386	-0.112704	-0.0668629	-0.0558042			-0.133928	-0.108601	-0.0774377	-0.01646	0.0199058	0.0602971
-0.131957	-0.140507	-0.135132	-0.106167	-0.0985034	-0.15491			-0.136327	-0.115475	-0.0887173	-0.0331113	-0.00619853	0.0366481
-0.130283	-0.137952	-0.144029	-0.141706	-0.0786871	-0.0902381			-0.137587	-0.121745	-0.0987534	-0.0500233	-0.0338946	0.0169525
-0.126836	-0.13277	-0.151379	-0.161111	-0.094327	-0.0241302			-0.138561	-0.128837	-0.112765	-0.0722284	-0.0545136	0.00285099
-0.12387	-0.141869	-0.174187	-0.131041	-0.115995	-0.111673			-0.123575	-0.131613	-0.122726	-0.101546	-0.089599	-0.0332938
								-0.12214	-0.134025	-0.129711	-0.112117	-0.11099	-0.0514304
								-0.121773	-0.137223	-0.135409	-0.121583	-0.128244	-0.0639555
								-0.121164	-0.14024	-0.143514	-0.134299	-0.144091	-0.0787706
								-0.12023	-0.144908	-0.150704	-0.149789	-0.163517	-0.0840476
								-0.118725	-0.147942	-0.154199	-0.166188	-0.177317	-0.0910619
								-0.116445	-0.148541	-0.157268	-0.17242	-0.185762	-0.104731

## Sheet: 2F
Inhibitory								FS
PC1	PC2	PC3	PC4	PC5	PC6	Cumulative variance		PC1	PC2	PC3	PC4	PC5	PC6	Cumulative variance
0.159623	-0.282587	0.262349	-0.221823	-0.305108	-0.124455	0.607329		0.168619	-0.15899	-0.214269	-0.19024	0.140408	-0.0874205	0.8
0.163995	-0.241153	0.245968	-0.201262	-0.153226	-0.00506508	0.68761		0.166715	-0.154285	-0.204201	-0.156205	0.10174	-0.0900722	0.898549
0.161539	-0.231016	0.223766	-0.077616	-0.105584	-0.041775	0.711494		0.166306	-0.148376	-0.187873	-0.12911	0.0862391	-0.0780555	0.935913
0.152509	-0.201901	0.169708	-0.0222902	-0.0910059	0.0307606	0.723802		0.165538	-0.14296	-0.173293	-0.103357	0.0722678	-0.0637896	0.955392
0.149815	-0.190582	0.123039	-0.00968391	0.0392753	0.0677728	0.73087		0.163492	-0.141228	-0.166433	-0.0893555	0.0708194	-0.0437185	0.96743
0.151166	-0.174653	0.0875718	-0.0453598	0.127995	-0.0357872	0.73722		0.16151	-0.137662	-0.155081	-0.0684692	0.0516441	-0.0262428	0.977767
0.142423	-0.169843	0.0903598	0.0147809	0.0972946	0.153164	0.743388		0.159885	-0.129055	-0.140959	-0.0497826	0.0343267	-0.0201043	0.984061
0.143654	-0.129021	0.0482456	0.0495823	0.0171297	0.168781	0.749354		0.157535	-0.122424	-0.131255	-0.0360311	0.0204082	-0.0107481	0.988193
0.139391	-0.114671	0.0100969	0.0788202	0.162628	0.05912	0.754849		0.155458	-0.117657	-0.110516	-0.0128807	-0.0215836	0.0192212	0.99066
0.13613	-0.104174	-0.0195897	0.135848	0.188595	0.185391			0.152483	-0.107883	-0.0930452	0.0164797	-0.0491599	0.0459846
0.134142	-0.0832006	-0.0364508	0.109511	0.136051	-0.05129			0.14935	-0.0948112	-0.0638382	0.0486498	-0.0786702	0.070498
0.134572	-0.0706844	-0.0404993	0.129174	0.189953	-0.0986652			0.144402	-0.0835144	-0.0362583	0.0867099	-0.101277	0.0937639
0.130118	-0.0574051	-0.0644595	0.12529	0.120319	-0.120411			0.140947	-0.0714889	-0.0146552	0.119575	-0.125849	0.101711
0.122951	-0.0397171	-0.0605504	0.133225	0.141825	-0.0757672			0.135223	-0.0611127	0.0152096	0.135735	-0.134301	0.1147
0.117876	-0.0479867	-0.0462125	0.057944	0.124187	-0.0665208			0.131796	-0.0530031	0.0335821	0.158931	-0.139162	0.100513
0.120851	-0.0285645	-0.0984749	0.0872088	0.0382017	-0.00032812			0.12761	-0.04651	0.0454293	0.161351	-0.141625	0.0918036
0.119096	-0.0204146	-0.104037	0.164572	0.120375	0.0248012			0.124528	-0.0354842	0.0699219	0.161399	-0.125087	0.0887502
0.110027	-0.0173466	-0.135216	0.143371	0.041301	-0.0592661			0.119578	-0.0269932	0.0843621	0.158811	-0.12077	0.0658917
0.109503	-0.00457886	-0.0861707	0.107329	-0.00974977	-0.00437652			0.115548	-0.0158429	0.098879	0.161239	-0.109582	0.049368
0.107405	0.0220098	-0.107549	0.113245	0.0310272	-0.111879			0.112077	-0.00259372	0.112664	0.156698	-0.102426	0.0327827
0.107944	0.0206004	-0.131523	0.0899316	-0.116971	-0.0355078			0.108649	0.00498605	0.122306	0.14482	-0.0927915	0.0206617
0.101663	0.0224711	-0.132627	0.0970164	-0.171863	0.0298896			0.105346	0.01132	0.125913	0.132024	-0.0661313	0.0115613
0.100163	0.038544	-0.154291	0.100159	-0.0476828	-0.0428402			0.10255	0.0203513	0.137726	0.124844	-0.04712	-0.0025523
0.0983434	0.0578693	-0.136385	0.0642165	-0.0955912	-0.137155			0.0990675	0.0309821	0.139668	0.117742	-0.0148005	-0.0264923
0.094618	0.0716489	-0.142596	0.0558859	-0.156588	-0.0155327			0.0967419	0.0399643	0.145927	0.10504	0.020615	-0.0492343
0.0915354	0.0688262	-0.141483	0.0398853	-0.0850256	-0.129345			0.0922005	0.0503515	0.147882	0.091974	0.0570989	-0.0685915
0.0869251	0.061058	-0.115117	0.0129173	-0.103862	-0.0374611			0.0898018	0.0560888	0.144902	0.0625154	0.0945027	-0.0953869
0.085242	0.0673231	-0.117828	-0.0593004	-0.0975603	0.0742869			0.0849354	0.0601012	0.145008	0.0459747	0.118951	-0.0975995
0.0811826	0.0846715	-0.0962041	0.0217479	-0.0215183	0.0957013			0.0816383	0.0675627	0.13683	0.0329186	0.145665	-0.112557
0.0783296	0.0697915	-0.0922933	-0.0567853	-0.196212	0.0927304			0.078422	0.0734502	0.132306	0.0154291	0.156345	-0.0964162
0.0683215	0.0704824	-0.096273	-0.0703847	-0.132536	0.173804			0.0747612	0.0846745	0.134572	-0.00143535	0.167745	-0.0976475
0.0708952	0.0837304	-0.0920418	-0.00339902	-0.176645	0.123551			0.0701314	0.0878532	0.123086	-0.0216071	0.174513	-0.0717177
0.0756077	0.109549	-0.0983469	-0.0343788	-0.0705345	-0.055534			0.0660076	0.0916782	0.119531	-0.0302305	0.183718	-0.052085
0.071092	0.100603	-0.0523847	-0.0457888	-0.0467278	-0.0542446			0.0608372	0.0920154	0.109784	-0.0526481	0.180449	-0.0386389
0.0668152	0.0980571	-0.0452871	-0.119009	0.024246	0.0828331			0.0565436	0.0963642	0.105651	-0.0661297	0.165217	-0.0122909
0.0623104	0.111741	-0.0448424	-0.165366	0.0115338	-0.142602			0.0515352	0.104398	0.101658	-0.0855067	0.161935	-0.00152066
0.0523773	0.111453	-0.0548987	-0.15852	-0.0806007	-0.197604			0.0463099	0.109703	0.0896336	-0.0961427	0.143177	0.00682827
0.0471215	0.109286	-0.0262956	-0.0953817	-0.0333572	-0.00676136			0.0411729	0.107527	0.0702118	-0.118691	0.140011	0.0202285
0.0429784	0.146222	-0.0129905	-0.171402	-0.0768485	-0.0100013			0.0362296	0.11024	0.0668449	-0.128717	0.115879	0.0499952
0.0495322	0.135816	-0.0248408	-0.132703	0.0435618	0.0789949			0.0313671	0.108367	0.0537407	-0.132261	0.0849915	0.0667118
0.0352167	0.133056	-0.0264159	-0.0988714	-0.00907949	0.192878			0.027071	0.106136	0.0426585	-0.143261	0.051681	0.0832462
0.0281495	0.128493	-0.00749548	-0.112724	0.0572574	0.189957			0.0214887	0.109278	0.0342725	-0.139637	0.00459063	0.100459
0.0301119	0.127583	0.0212403	-0.113564	0.0547753	0.117637			0.0180943	0.109635	0.0223498	-0.14594	-0.0247013	0.118033
0.0180746	0.132686	0.0404168	-0.132479	-0.0644367	0.149504			0.013264	0.108934	0.0145852	-0.153517	-0.0474163	0.13978
0.0115632	0.134306	0.0644801	-0.138398	-0.0669463	0.00812522			0.00768004	0.112166	-0.00172939	-0.155678	-0.0730469	0.147473
0.00610208	0.130261	0.0368161	-0.0817718	0.0576439	0.0950536			0.00197813	0.109947	-0.0122841	-0.148733	-0.0902159	0.143027
0.00825426	0.116097	0.0979304	-0.0463491	0.122435	-0.133567			-0.0037175	0.112884	-0.0243621	-0.139695	-0.101513	0.125545
-0.00122327	0.114123	0.14089	-0.09998	0.0220726	-0.218673			-0.00833633	0.117556	-0.0371291	-0.143532	-0.12617	0.120742
-0.00740422	0.112902	0.11461	-0.0656174	0.146381	-0.144625			-0.0117637	0.121509	-0.040908	-0.135519	-0.15275	0.112709
-0.0137009	0.107761	0.0845985	-0.0780946	0.0899858	-0.0907861			-0.0172927	0.118068	-0.0497344	-0.12268	-0.153203	0.086873
-0.0156838	0.10576	0.0997431	-0.0760627	0.152044	-0.0931386			-0.0199223	0.116579	-0.0602224	-0.112881	-0.154829	0.0706951
-0.0126298	0.104784	0.0937132	-0.0690976	0.0828497	-0.0633868			-0.0248473	0.11574	-0.0580083	-0.100525	-0.152161	0.0480672
-0.0212606	0.09425	0.105775	-0.0431369	0.062458	-0.163219			-0.0280298	0.120229	-0.0516531	-0.0813027	-0.157894	0.025084
-0.0252646	0.111472	0.119068	-0.00584225	0.0166943	-0.123873			-0.0305961	0.116709	-0.0580828	-0.056261	-0.14052	-0.0202429
-0.0335993	0.0937413	0.11156	-0.0343141	0.199732	-0.0618627			-0.0340528	0.116295	-0.0534839	-0.0420886	-0.135063	-0.0358665
-0.0417217	0.0719984	0.121177	-0.0218291	0.184336	0.104023			-0.0380186	0.114412	-0.0572019	-0.0263212	-0.122649	-0.0579497
-0.0502447	0.0843546	0.112058	0.0555358	0.0998245	0.156758			-0.0424213	0.116389	-0.0649012	-0.0180681	-0.11162	-0.0854599
-0.0521321	0.0700442	0.130676	0.0481057	0.0625016	0.0121481			-0.0474822	0.114477	-0.0759601	-0.000422949	-0.0976708	-0.106842
-0.0578829	0.0636425	0.109243	0.0229013	0.078689	-0.0259706			-0.049546	0.113205	-0.0807321	0.0198286	-0.0912984	-0.137501
-0.0666055	0.0614812	0.0957358	0.0337497	0.0122398	0.0858131			-0.0541244	0.108823	-0.0779337	0.025756	-0.0626181	-0.171712
-0.0665785	0.0604531	0.116595	0.061958	-0.0666475	0.162804			-0.0575175	0.108625	-0.0855652	0.0418027	-0.0474536	-0.184093
-0.0676889	0.0728373	0.110517	0.104268	0.117105	0.0802321			-0.0599251	0.101512	-0.0896602	0.0557648	-0.0522195	-0.19029
-0.0694436	0.0569051	0.101643	0.120709	0.110523	0.109628			-0.0633273	0.0907793	-0.0949418	0.0663418	-0.0340661	-0.176263
-0.0807255	0.0536791	0.0900358	0.0383302	-0.0156339	0.0365153			-0.0680278	0.0837076	-0.102093	0.0789641	-0.0128314	-0.162172
-0.0853671	0.0391963	0.12536	0.0215826	-0.120108	0.0257723			-0.0710709	0.0816996	-0.104964	0.0869699	0.00703882	-0.161114
-0.0966738	0.0452125	0.10825	0.0898006	-0.0678894	0.0773288			-0.0762521	0.0749775	-0.106855	0.112131	0.0231353	-0.15674
-0.0965077	0.0264554	0.0977715	0.142122	-0.101927	0.0696157			-0.0783979	0.0646478	-0.115292	0.120784	0.020387	-0.129027
-0.0989955	0.0198571	0.0866424	0.177697	-0.0597378	0.021252			-0.0824937	0.0537008	-0.120947	0.129989	0.0245542	-0.0997185
-0.104161	0.0107	0.109395	0.175422	-0.0323762	-0.0901277			-0.085685	0.0482885	-0.127148	0.122071	0.0343616	-0.071715
-0.104162	0.00298647	0.0963484	0.147555	-0.121429	-0.0259249			-0.0911068	0.0362292	-0.133235	0.126905	0.0472272	-0.04747
-0.109684	-0.00592925	0.0651473	0.0974714	-0.0627596	0.0869661			-0.0937328	0.0316718	-0.127996	0.130662	0.059341	-0.0244432
-0.114362	-0.0371225	0.0586421	0.115236	-0.0623056	0.0340584			-0.0956627	0.0178021	-0.122221	0.135787	0.0717614	0.0241489
-0.120671	-0.0248976	0.0106398	0.166039	-0.125618	0.109254			-0.0990392	0.0106834	-0.111298	0.125172	0.0807815	0.0357949
-0.116938	-0.016679	0.0237219	0.134905	-0.208119	-0.00673435			-0.102175	-0.00080292	-0.103164	0.118874	0.0878003	0.0585484
-0.121168	-0.0137603	0.0216216	0.142024	-0.196496	-0.0844678			-0.104562	-0.00763595	-0.0900904	0.117322	0.0897568	0.0931156
-0.123666	-0.0255477	-0.0037628	0.0962068	-0.065904	-0.177188			-0.107298	-0.0193769	-0.0736597	0.114761	0.0919783	0.109495
-0.13395	-0.0424289	0.00920978	0.151516	-0.027101	-0.0687696			-0.110798	-0.0254965	-0.0613724	0.0957266	0.108851	0.135076
-0.132196	-0.0574257	0.0172348	0.0860827	-0.128	0.120862			-0.112702	-0.0304213	-0.0506142	0.0909747	0.127162	0.144946
-0.128687	-0.0541449	-0.000272261	0.0269433	0.0284109	-0.0215241			-0.113996	-0.04031	-0.0427068	0.075766	0.130405	0.14807
-0.133799	-0.0660189	-0.0220472	0.0457829	0.00976856	-0.106904			-0.114809	-0.0499999	-0.0352025	0.0604913	0.109296	0.170008
-0.136015	-0.0696623	-0.0843273	-0.0187274	-0.0022862	-0.179253			-0.11598	-0.0555622	-0.0232437	0.0465971	0.0943146	0.176287
-0.138916	-0.0974875	-0.0685296	-0.0276015	0.0234457	-0.100023			-0.117543	-0.0651697	-0.00658363	0.026901	0.0951607	0.157321
-0.138194	-0.0960897	-0.0593565	-0.052421	0.0132299	-0.205832			-0.119513	-0.0743498	0.00457625	0.0123122	0.0877437	0.140986
-0.13969	-0.0930124	-0.0737037	-0.0990854	-0.0178841	-0.155241			-0.121475	-0.0851173	0.021956	0.00298346	0.0798068	0.139242
-0.137365	-0.103058	-0.0788993	-0.0883936	0.024264	-0.0574714			-0.121794	-0.0888823	0.0396855	-0.00472746	0.0749971	0.11429
-0.140332	-0.113247	-0.0999063	-0.0688514	0.0619994	0.0562253			-0.121306	-0.0998786	0.0475403	-0.0108547	0.061957	0.0977779
-0.134093	-0.115261	-0.101726	-0.0662417	0.0502987	0.0283341			-0.123126	-0.104564	0.0597479	-0.0218864	0.0406028	0.0596216
-0.134134	-0.113558	-0.128906	-0.0578417	0.03336	0.0562289			-0.124057	-0.108213	0.064508	-0.0241517	0.0217568	0.0483772
-0.131501	-0.127194	-0.139436	-0.132691	0.0461957	-0.0304971			-0.124952	-0.113725	0.06619	-0.0396125	0.0168967	0.0412384
-0.134742	-0.13516	-0.139145	-0.193881	0.0750709	0.0793733			-0.12695	-0.120225	0.0700106	-0.0441315	-0.00856259	0.0141932
-0.13282	-0.130381	-0.123449	-0.124744	0.0408124	0.134728			-0.126686	-0.127803	0.0729567	-0.0652189	-0.0316534	0.0121034
-0.126299	-0.117424	-0.117502	-0.115019	0.0930972	0.139548			-0.126757	-0.130482	0.0777219	-0.0627384	-0.0420309	-0.0089152
-0.122505	-0.139903	-0.140659	-0.129544	0.0770025	0.0285497			-0.126418	-0.138461	0.084267	-0.0694565	-0.0703912	-0.0343098
-0.125876	-0.143943	-0.186312	-0.149977	0.0354806	0.0784813			-0.103532	-0.153951	0.111818	-0.0817779	-0.0868448	-0.0998212
								-0.102623	-0.158854	0.120455	-0.0788953	-0.0865023	-0.127016
								-0.101012	-0.165901	0.125137	-0.0872204	-0.0861689	-0.142965
								-0.0995418	-0.166874	0.129488	-0.0829346	-0.0882851	-0.141564
								-0.0964924	-0.167378	0.135045	-0.0830329	-0.0898105	-0.150741
								-0.0939925	-0.167986	0.136311	-0.0863438	-0.105596	-0.163846
								-0.0899432	-0.171979	0.130345	-0.102649	-0.123922	-0.162668

## Sheet: 3B
correlation between matched psth				log of PC1
lick left	lick right	null		lick left	lick right
0.531528	-0.0806688	0.0383491		1.38883	1.30895
0.624554	-0.208905	0.0302807		1.46193	1.94176
0.789635	-0.110809	0.103752		1.62891	1.17093
0.740894	0.836944	0.0525853		1.25535	1.26651
0.28675	0.682145	-0.107179		0.396516	1.25064
0.0359634	0.546026	0.236919		0.555981	0.453644
-0.0821961	0.785661	-0.0452233		0.3084	1.23123
0.517191	-0.0578918	-0.156864		1.13529	0.918628
0.877247	0.866824	0.149076		1.91771	1.7938
0.784882	0.846842	0.0765718		0.669899	1.31879
0.16059	0.346804	0.24652		0.464669	0.362714
0.0680576	0.00158254	0.0476803		-1.01476	0.0352362
0.200703	0.747903	0.0854751		-0.128672	1.11908
0.723965	0.377718	0.183994		1.49644	0.212631
0.676257	0.916825	0.0490938		0.884039	1.73389
0.385073	0.616472	0.0986368		0.8301	1.01604
0.583248	0.701176	0.194542		1.0949	1.30357
0.83129	0.55007	0.324901		1.42595	1.27503
0.788416	0.917233	0.0120214		2.01242	1.39637
0.727353	0.853647	0.00212183		1.21161	2.24174
0.517446	0.79589	0.21547		0.641155	1.24673
0.786063	0.527596	0.0653537		1.52304	1.01173
0.896983	0.908216	0.244659		1.68666	1.68181
0.268282	0.893689	0.10869		1.18283	1.6818
0.650531	0.644756	0.198733		1.1663	1.60172
0.867085	0.335222	0.107299		1.6358	1.00297
-0.107298	0.827942	0.26457		-0.745738	1.67419
0.248375	0.64069	0.0609258		0.116183	0.997322
0.39195	0.777736	0.230592		1.82703	1.04572
-0.234063	0.574993	-0.0813064		0.0636254	2.18661
0.552661	0.957637	0.229009		1.53224	2.00064
0.23781	0.878645	0.221745		0.529395	1.65831
0.782942	0.715363	0.270783		1.89794	1.43404
-0.0643674	0.896908	-0.0146587		0.373431	2.14913
0.0276153	0.630926	0.0667021		-0.214237	0.683522
0.222313	-0.39384	-0.124105		1.48796	0.475484
0.348284	0.0525147	-0.138132		0.417465	-0.31953
0.328931	0.79156	0.0843421		0.760461	1.21962
0.310542	0.845544	0.151294		1.08274	1.16918
0.20462	0.680002	0.193549		0.865673	0.868697
0.669674	0.65619	0.0331486		0.862212	0.930157
0.528654	0.700517	0.192619		0.604092	1.03608
0.192898	0.747853	0.141215		0.42236	1.20264
0.422865	0.833795	0.170668		0.718109	1.61533
0.501433	0.350753	0.0256054		0.913685	0.993664
-0.0722249	0.722789	0.153988		0.376312	0.921001
0.502945	0.941358	0.114757		0.744945	2.05086
0.869771	0.460586	0.267601		1.61344	0.666281
-0.694551	0.71964	0.0407791		1.09094	1.51879
0.0945594	0.598083	-0.0998241		0.185755	1.36877
-0.264221	0.0570243	0.282209		-0.920518	0.330561
0.0243814	0.690074	0.088124		0.0590998	0.963679
0.867646	0.527446	0.271713		1.7354	0.576616
0.838349	0.683138	0.195278		1.71201	1.04354
0.559381	0.895053	0.144431		0.930645	1.72679
0.277934	0.849108	0.0665507		0.526489	1.35937
0.700669	0.238371	0.0950675		1.41435	0.350747
0.824468	-0.22771	0.084544		1.47153	1.17183
0.735937	0.943634	0.193244		1.48055	1.93509
0.230761	0.722782	0.100789		0.532548	1.04672
0.902538	0.643483	0.168457		1.67412	1.03806
0.852368	0.684811	-0.0514421		1.57335	1.58064
0.792361	0.835454	0.00119008		1.31685	1.48225
0.222328	0.888378	0.00844805		0.815814	1.57309
0.264175	0.458927	0.114178		0.948863	0.859157
0.833116	0.829466	0.185934		1.26558	1.48651
0.849686	-0.116555	0.0791346		1.433	0.635908
0.339436	0.691847	0.317242		0.891332	1.01721
0.649063	0.902899	0.0764153		1.55701	1.76384
0.306768	0.816267	-0.0636642		0.908941	2.20253
0.19432	0.564391	0.103994		-0.078203	1.20856
0.844239	0.57193	0.184345		1.68088	0.587827
0.521282	0.590991	0.283815		1.46256	1.34007
0.421514	0.242334	0.104754		1.05039	-0.387219
0.807895	0.217839	0.0706974		1.78219	0.454112
0.376028	0.556141	-0.175801		1.13453	1.07584
0.730834	0.939555	0.0672177		1.56584	1.88172
0.423297	0.89773	0.0359022		-0.0442403	1.55549
0.661483	0.145267	0.261477		1.24979	0.373121
0.654866	0.640418	0.0436277		0.948192	1.14697
0.596535	0.374563	0.152198		1.52199	1.09449
0.519598	0.49539	0.0645077		2.29848	0.223643
0.650927	0.705691	-0.0692588		1.20925	1.95964
0.48845	0.835143	0.135322		1.29026	1.33527
0.730478	0.338458	0.0769789		0.941099	1.16154
0.31783	0.399758	0.301654		0.354542	0.486067
0.801709	0.359338	0.00983426		1.86315	0.871806
0.348323	-0.102707	-0.215449		1.15889	0.776312
0.593124	0.141517	0.0956426		1.56101	0.716812
-0.0898684	0.793409	0.243074		0.478481	1.1891
0.218992	0.529927	0.270383		0.583646	0.702068
0.359255	0.509662	0.153317		1.0376	0.568571
0.776074	0.625248	0.105613		1.4778	1.14575
0.448541	0.79262	0.0406798		0.523435	1.83577
0.370157	0.298186	0.143213		0.61175	0.284759
0.259868	0.508557	0.247405		1.31948	1.16975
0.0304874	0.229313	0.235346		-0.37195	1.11983
0.134479	0.654992	0.156904		-0.561793	1.10844
0.367309	0.251859	0.168108		0.438672	-0.15168
0.74394	0.642156	0.158432		1.35554	1.34524
0.526817	0.432752	-0.0194396		1.40797	0.325753
0.604273	0.734615	0.209027		0.977734	1.38962
0.491731	0.668867	0.303601		0.913125	1.06924
0.0288283	0.299974	-0.0122335		1.71352	0.861824
0.49412	0.938864	-0.0320383		1.18987	2.0481
-0.28399	0.108124	-0.0245101		0.316747	0.430421
0.374751	0.766029	0.28597		0.0811399	1.38254
0.840271	0.285756	0.119747		1.40972	0.809595
0.0846432	0.628813	0.0934762		0.751441	1.39444
0.424097	0.481592	0.0544825		1.21107	1.02436
0.292156	0.655764	0.203119		-0.143719	0.80563
0.154551	0.157919	0.168518		0.757405	0.32149
0.559597	0.824828	0.210696		1.38272	1.27626
0.584387	0.404428	0.0413289		1.11547	1.52016
0.473079	0.646813	0.0630531		-1.4405	1.62697
-0.074076	0.283152	0.14964		0.658102	0.459
0.243973	0.402288	0.213429		0.450929	0.310991
0.315289	0.274354	0.156711		0.0804922	1.10689
0.130289	0.436492	0.0567378		0.684225	-0.919934
0.278295	0.848527	-0.0114168		0.556185	1.75041
0.063483	0.625702	0.0617033		0.382595	0.8469
-0.0503786	0.665072	0.103434		-0.0397465	1.28843
0.248348	0.522754	-0.0084457		0.078966	1.41749
0.132488	0.79084	-0.0633989		-0.891685	1.16077
0.282701	0.595835	0.216068		1.06944	1.23137
0.332564	0.57061	-0.153168		0.557659	2.11509
0.141374	0.708245	0.0265396		0.274961	1.06569
0.0852602	0.54889	0.172366		1.05906	1.27933
0.259037	0.340425	-0.0560216		-1.54038	2.07009
-0.177287	0.783217	0.0904611		-0.723572	1.116
-0.447412	0.943408	0.10371		0.942089	1.55472
0.58372	0.827534	-0.013201		1.2185	1.97698
0.110376	0.482293	0.0698938		0.560676	1.04738
0.144398	0.609566	0.31121		0.414077	0.884936
0.202043	0.29447	0.188624		-0.038076	0.169774
0.214158	0.585028	0.203119		0.540747	1.59448
0.0240213	0.412287	0.0647596		0.867768	0.758025
0.0764756	0.866435	0.218344		0.181334	1.97358
0.0378895	0.375185	0.195135		0.511929	-0.284665
0.389432	-0.0482532	-0.0311217		-0.174051	1.0764
0.0841846	0.858745	0.135814		0.720234	1.4428
0.265798	0.858773	-0.0609404		-0.615312	1.71592
0.402624	0.574789	0.152162		1.19613	0.71042
0.600541	0.336548	0.0964758		0.937019	0.870443
0.326242	0.539138	0.111588		0.959088	1.2927
0.490092	0.803038	0.170883		1.03717	1.36467
0.27399	0.645576	0.2383		0.792968	1.15234
0.133182	0.364785	0.245063		0.0583319	0.160014
0.440512	0.801344	0.242908		0.713362	1.29954
0.340557	0.487203	0.114259		1.05613	1.71134
0.154911	0.972137	0.0845543		0.485938	1.93376
0.0300211	0.805192	0.150227		0.29554	1.33776
0.239051	0.499978	0.310996		0.503606	0.736759
0.126309	0.560161	0.274231		0.31835	0.266777
0.175475	0.498835	0.102199		-0.281098	0.81404
0.699725	0.468058	0.198932		0.81507	1.19883
0.43592	0.919413	0.196618		0.789864	1.33903
0.151594	0.0423997	0.165846		0.301798	0.232981
0.197345	0.64459	-0.160123		1.18612	1.0722
0.272043	0.907817	0.0521629		0.743158	1.85763
-0.122171	0.789972	0.140759		0.919911	1.75508
-0.101247	0.911525	0.118753		0.165538	1.72693
-0.0597359	0.382341	0.0416187		0.270802	1.25913
-0.0792694	0.825193	0.0885175		0.758907	1.17669
0.479449	0.356183	0.246635		0.289896	0.64268
-0.00423545	0.792946	0.0549931		0.630541	0.982881
0.0525736	0.869245	0.166127		0.215957	1.59735
0.330998	0.241088	-0.0462206		-0.161074	0.821894
-0.117447	0.702996	0.124613		0.319685	1.26337
0.45436	-0.00664118	0.0845857		0.661684	0.448209
0.232591	0.894351	0.265992		0.438567	1.26567
0.318422	0.816598	0.189381		1.6433	1.41195
0.391018	0.819394	0.0359891		0.644057	1.85299
0.571426	0.651605	-0.00994362		1.62302	0.979148
0.194002	0.810285	-0.00484943		1.34587	1.77041
0.457125	0.900095	0.150981		1.14388	1.58716
0.352799	0.670668	0.00985622		0.356242	1.18246
0.825623	0.720598	-0.0154738		1.51861	1.68068
0.6867	0.836932	0.150794		1.52508	1.64675
0.693706	-0.00834342	0.241707		1.36972	0.795134
0.199629	0.785445	-0.0834609		0.926046	1.73754
0.607694	-0.0321898	0.171986		1.14408	-0.723465
0.792055	0.157494	0.214524		1.46189	0.55994
0.555373	0.522094	0.0360166		1.08723	1.24302
0.514788	0.836351	0.217748		0.810947	0.94492
0.134432	0.0120856	0.265806		0.647036	0.630247
0.0433753	0.207124	0.227136		0.665262	1.12642
0.213661	0.367626	0.169581		1.06741	0.210137
0.0723747	0.634836	0.172534		-0.350463	1.47576
0.297425	0.666191	0.183003		0.505954	0.607958
0.291843	0.86882	0.273741		0.494391	1.37423
-0.257528	0.558856	0.148298		0.773872	0.82435
0.423441	0.146212	0.171097		1.1555	0.965464
0.6215	0.805726	0.0660618		1.01303	1.61781
0.0401817	0.452711	0.220751		0.854602	0.377519
0.433483	0.273644	0.173212		1.26736	0.568502
-0.0985147	0.911305	0.258501		-0.0445468	1.56617
-0.0088232	0.802018	0.235348		0.0352048	0.788568
0.773601	0.302601	0.396039		1.94177	0.901789
0.707156	0.904011	-0.0638534		1.52679	2.17687
0.707752	-0.249558	0.143971		1.16965	1.2029
0.324735	-0.0592882	0.00159274		0.682487	0.481806
0.277681	0.3428	0.223378		1.03265	1.05402
0.334073	-0.108542	0.273829		0.888715	0.899556
-0.0862696	0.458006	0.106451		0.775603	1.54845
0.194181	0.61536	0.271847		0.588662	1.31474
0.46496	0.553595	0.215411		0.696614	1.0955
0.169076	0.3779	0.118308		0.676397	0.846338
0.0413115	0.567422	0.165605		0.0625919	-0.0698974
0.1743	0.616194	0.175372		0.535067	1.57929
0.133629	0.421974	0.114395		-0.249952	0.145294
0.0460706	0.18844	-0.0153256		0.159857	0.332702
0.196777	-0.00177273	0.112986		-0.374347	0.147108
0.716121	0.0442493	0.00110775		1.04117	0.233464
0.278584	0.175434	-0.0189701		0.932546	0.535916
0.353396	0.880983	0.0891571		1.24192	1.69934
-0.138628	0.631935	0.280469		1.07707	1.76407
0.37787	0.78147	0.199974		0.426394	1.75837
0.39185	0.874358	0.0333026		0.30467	1.67793
0.399008	0.584489	0.161093		0.80983	1.09826
0.474402	0.161247	0.0860561		1.21254	0.623686
0.538823	0.19862	0.127612		1.3384	-0.848991
0.107514	0.63044	0.205889		0.174938	0.928303
0.401176	0.302906	0.121924		0.873879	0.54243
-0.197254	0.186581	0.0771875		0.532056	0.488223
0.0336318	0.743589	0.160435		0.826775	1.27708
0.354917	0.685416	0.226884		0.80073	1.30951
-0.0815367	0.00858162	0.111524		-0.857679	-0.153097
0.425112	0.739425	0.272034		1.2157	1.46684
0.206937	0.849711	0.00844208		-0.57649	1.38359
0.218535	0.238191	-0.00704031		0.598048	1.10175
0.217214	0.693226	0.235197		-0.108099	1.0962
-0.295309	0.793916	0.0761637		1.05223	1.13001
0.465222	0.378916	0.0378938		0.815129	1.33602
0.182433	0.52508	0.207974		0.222188	1.1472
0.273499	0.375079	0.164019		0.726584	0.317338
0.0495484	0.279882	0.322762		0.571554	0.432192
0.461919	0.249683	-0.00529099		1.60275	0.957066
0.299083	0.643685	0.0620386		1.3257	1.45873
0.354451	0.0252118	-0.109427		0.359858	1.02663
0.632949	0.516876	-0.0894079		0.830503	2.2598
0.327592	0.70205	0.0956416		0.982728	1.1643
0.127684	0.129416	0.145249		0.598256	0.160546
-0.0208807	0.676498	0.251478		0.310999	1.11639
-0.049043	0.859477	0.15189		0.834327	1.52024
0.162535	0.199457	0.124389		-0.253617	0.884839
0.134971	0.656757	0.219025		0.734344	0.793054
0.126054	0.0845461	0.269643		1.15704	0.892735
0.500239	0.367302	0.153514		1.00166	0.513383
0.0622045	0.286021	0.0722451		-0.262728	1.26983
0.308137	0.271744	0.155394		0.0218041	0.0835312
0.719077	0.766232	0.241554		1.35917	1.46472
0.120692	0.141197	0.162946		0.317596	0.320179
0.718902	0.957314	0.00215837		1.43481	1.89721
-0.119451	0.738729	0.139223		1.56507	1.55517
-0.083437	0.903814	0.108467		0.410666	1.36227
0.504068	0.690341	0.174013		1.27279	0.982155
0.335769	0.028111	0.237448		0.248858	0.504028
-0.0779119	0.821015	0.232499		0.226217	1.35909
0.0475454	0.38562	0.217484		0.0964269	0.803858
0.639939	0.82929	0.199523		1.23333	0.983787
0.616637	0.638997	0.0618958		1.17122	1.29731
0.737973	0.801271	0.155372		1.57649	1.16808
0.343507	0.215924	0.0760112		1.64427	-0.408044
0.281114	0.0629012	0.190932		1.05818	0.236801
0.466084	0.628538	0.039745		1.06236	1.21829
0.246089	0.826654	0.182498		1.43002	1.73205
0.50297	0.917234	0.0797768		1.03415	1.95835
0.777451	0.681332	0.308759		1.41601	1.49425
0.523716	0.384775	0.128074		0.940593	0.905649
-0.361003	0.411032	0.125444		1.15634	0.639685
0.212379	0.75392	0.228733		0.432716	1.40082
-0.111506	-0.504836	0.109052		0.902985	1.43735
-0.0226554	0.612799	-0.0635083		0.231962	0.986625
0.372592	0.529979	0.144218		0.981121	1.10227
-0.0218644	0.577509	0.287718		1.19922	1.10192
0.383616	0.285267	0.175453		0.345999	1.06508
0.48177	-0.0515497	-0.133383		0.619265	0.623366
0.0166058	0.7891	0.114341		0.583605	0.41191
0.572013	0.427117	0.0894823		1.24545	0.88191
0.0411575	0.41835	-0.0320735		1.24358	0.420037
0.153175	0.152987	0.22838		-0.284774	0.657752
0.0990229	0.239845	0.0983931		0.473162	0.102212
0.273253	0.129635	-0.065419		1.12867	0.451808
0.348913	0.227915	0.0974013		0.850545	0.784563
0.117193	0.564178	0.14879		0.208311	0.993718
0.288608	0.710385	-0.039962		0.70978	0.963943
0.20354	0.429919	0.171186		1.12866	0.688857
0.368173	0.323263	0.151193		-0.0247825	0.400395
0.71892	0.857376	0.26235		1.20647	1.22614
0.169233	0.488764	-0.0243171		-0.127413	1.56407
0.581889	0.481202	0.0385596		0.86311	0.540801
0.234734	0.841005	0.350938		0.480674	1.55943
0.240267	0.60723	0.0566664		0.00987086	1.20856
0.224162	0.53333	0.0954917		0.177979	1.70809
0.480403	0.519102	-0.0270355		0.864593	0.654492
0.390225	0.77287	0.250258		0.665376	1.50155
0.0735558	0.410227	0.0103203		0.385137	0.881665
0.459934	0.475615	0.268478		0.720731	1.1705
0.12716	0.467372	0.266062		0.16789	-0.144529
0.504273	0.493058	0.251955		0.964005	0.617271
	-0.784569	0.118062			1.06786
	0.863944	-0.0359396			1.20199
		0.232301

## Sheet: 3C
lick left									lick right									lick left		lick right
fast spiking				inhibitory					fast spiking				inhibitory					fast spiking	inhibitory	fast spiking	inhibitory
shared component 1	shared component 2	shared component 3	shared component 4	shared component 1	shared component 2	shared component 3	shared component 4		shared component 1	shared component 2	shared component 3	shared component 4	shared component 1	shared component 2	shared component 3	shared component 4		cumulative variance	cumulative variance	cumulative variance	cumulative variance
41.5004	-15.5899	-8.68794	-10.8016	72.6896	-36.8936	-28.3928	-27.5742		-72.7104	-35.752	-4.90677	11.9419	-111.009	-67.3116	-35.9078	27.6368		0.380568	0.281277	0.439519	0.415537
41.2343	-15.5086	-8.51248	-10.3292	68.2127	-33.32	-20.7306	-25.3485		-72.3119	-34.9404	-4.42006	10.9091	-110.413	-56.7824	-26.7511	19.6916		0.437548	0.330873	0.491837	0.473103
41.6859	-16.5948	-7.72274	-9.12547	64.9414	-31.2358	-22.9181	-20.1831		-72.0525	-34.599	-3.35969	9.95346	-106.7	-51.64	-19.2217	13.6179		0.466178	0.355859	0.519236	0.490392
42.5033	-16.6657	-7.77263	-8.00487	67.1821	-28.8248	-23.2294	-14.0713		-71.5321	-33.8297	-2.88498	8.56246	-104.409	-51.4128	-16.4026	11.1855		0.482014	0.368941	0.529228	0.498905
42.0449	-16.5532	-7.59058	-6.42797	61.8772	-23.9147	-18.7707	-7.94459		-70.3874	-32.2375	-2.23341	6.11715	-101.372	-44.8401	-17.4049	6.96222		0.500414	0.378598	0.537172	0.503475
41.4313	-16.3573	-7.19347	-5.06057	62.4398	-30.7143	-14.9169	-9.04696		-68.7865	-30.0493	-1.06233	3.51153	-98.7926	-38.0212	-14.9631	2.84739		0.509679	0.385321	0.542975	0.506574
40.8561	-16.3046	-6.00277	-3.28419	61.1899	-28.9325	-7.37233	-3.59418		-67.6502	-28.304	0.0290863	0.86909	-94.9697	-33.5008	-12.0312	3.04715		0.517949	0.391153	0.547908	0.509244
40.7105	-15.7372	-4.82568	-1.82946	58.5415	-24.9977	-12.3779	1.28407		-65.5728	-26.2753	2.04763	-1.50907	-96.4776	-32.3267	-6.61781	-1.00064		0.523245	0.397153	0.551989	0.511974
40.5477	-15.6025	-4.17855	0.303248	56.8264	-21.6727	-6.90088	3.92192		-64.1725	-24.7575	3.69012	-3.68053	-94.1494	-28.9039	-6.2999	-7.75062		0.525988	0.402465	0.553836	0.514446
40.0987	-15.4744	-3.9998	1.84811	53.1089	-15.44	-5.83207	5.72208		-63.0844	-23.4811	4.9614	-4.6218	-92.6909	-22.0675	-2.12441	-8.0763		0.528076	0.408	0.555349	0.516861
39.7375	-14.3022	-3.0084	2.72443	53.2432	-12.7382	-3.29742	4.81896		-62.0758	-21.2609	6.8592	-5.98366	-91.5981	-23.4863	-0.158633	-11.904
39.2194	-12.5149	-1.80023	4.23738	55.421	-13.2077	-1.25979	9.73727		-59.872	-19.1155	8.4126	-6.59608	-90.0532	-20.049	3.56701	-14.7771
39.1209	-10.8918	-0.823844	5.08858	51.4976	-14.2418	-2.96773	8.6424		-58.3347	-16.7181	9.07044	-7.92451	-82.3259	-14.2331	2.33529	-11.5666
38.0312	-9.4932	0.574816	6.23328	52.7649	-10.8221	2.49232	11.9621		-56.7931	-13.98	10.3655	-8.38374	-85.7858	-13.3808	9.50442	-12.1053
37.1697	-8.24872	1.75538	7.39653	51.0539	-6.7018	3.66379	13.847		-55.7415	-12.2483	11.8251	-8.37508	-80.9259	-10.9083	11.7636	-10.4061
36.206	-7.7415	2.67962	8.16937	46.9863	-4.61014	5.69646	11.9232		-54.0161	-10.5815	13.0363	-8.53938	-79.7033	-4.97926	10.9622	-11.1659
35.5011	-7.03195	4.25409	9.00147	47.6348	-5.98089	5.59769	16.6815		-52.4769	-8.62596	14.0167	-8.83503	-77.0578	-0.319622	13.5242	-11.0064
34.4708	-6.13774	5.0181	9.79326	45.7555	-7.4923	6.60807	14.8776		-51.0726	-6.65318	14.4106	-9.29718	-74.3046	-4.27969	8.98461	-8.38914
32.7353	-5.26601	6.22449	10.039	48.5979	-5.33527	5.2965	11.8541		-50.039	-4.86375	15.3247	-9.39434	-76.3501	-0.424333	11.2643	-13.9306
31.5233	-3.6029	6.72046	9.7428	47.016	0.266812	5.25022	15.9051		-48.8447	-3.14459	16.3981	-8.92074	-74.3371	2.24754	12.0405	-14.6136
30.5794	-2.89089	7.41108	9.65038	43.4767	1.30543	10.316	10.5862		-48.0282	-1.71169	17.0209	-7.83526	-72.9432	5.24951	18.762	-16.7911
29.7769	-1.35209	8.54069	8.6582	39.3625	4.12683	10.6863	10.4811		-46.1467	-0.479885	17.1381	-7.43971	-66.3132	4.32804	18.8069	-10.3252
28.7517	-0.0704047	9.44386	7.87827	39.0197	-0.239263	14.4278	12.6013		-44.9949	0.746006	16.8842	-6.83827	-65.1264	8.93516	17.0382	-9.19219
26.8511	1.65092	10.2865	6.80856	35.7669	5.30337	12.6796	9.77762		-43.7803	2.15326	16.4628	-5.73058	-63.7988	9.44799	20.8241	-8.73735
25.7478	2.99523	11.2041	6.03787	38.3498	5.14637	16.8907	9.62757		-42.3147	4.34639	16.9854	-4.94449	-59.0574	13.9048	18.6556	-9.993
24.3442	3.86508	11.7501	5.05992	34.2175	8.41882	15.3782	7.98704		-40.5935	5.13281	16.293	-3.72242	-60.5662	17.6317	16.4879	-6.96334
23.3391	4.57943	12.3942	3.76476	33.9641	6.34213	16.0538	3.51041		-39.2861	5.86607	16.0986	-3.00768	-58.0014	17.3628	20.2854	-5.64948
21.6622	4.98046	12.82	2.76999	32.9828	7.81354	15.4654	5.26506		-37.239	6.61459	15.8442	-1.08434	-54.6099	16.7289	18.4656	-2.50239
20.465	5.36319	12.9502	1.38395	35.8534	11.9001	17.3232	3.99297		-35.6589	7.22215	15.5107	-0.00974324	-53.6269	20.2483	17.1895	-1.69622
18.692	6.24893	12.8843	-0.606777	36.6428	12.8364	16.4686	3.93133		-34.0166	8.14808	15.1379	1.07856	-51.4465	22.641	14.3022	-1.16181
17.8444	7.07675	12.7982	-1.49846	27.0548	13.8393	23.6611	-1.71506		-31.7978	9.25362	13.3444	2.30122	-49.0894	24.7928	13.6102	3.3079
16.5855	7.92046	12.1573	-2.09002	26.1696	17.4278	19.9692	-5.08969		-30.0851	9.40696	12.5148	3.80477	-43.14	22.3491	15.0655	3.40757
15.2461	9.07575	11.5917	-4.20141	26.5986	14.9552	20.2575	-4.15883		-28.3978	10.3104	12.0619	4.71878	-42.5701	26.6017	12.8514	5.00674
14.7457	9.85253	11.0525	-5.12035	22.3877	15.1683	18.2111	-6.42727		-26.0616	11.2842	10.5485	5.69619	-40.03	28.4979	11.4437	6.83195
13.6699	10.3133	10.4174	-6.03764	20.0888	15.2429	16.0027	-4.57272		-23.9575	11.8384	9.51694	6.5603	-39.9136	26.8259	10.8985	7.99076
12.6354	11.3575	9.71698	-6.76498	18.7254	18.2664	15.5482	-8.18078		-21.6053	12.6396	8.16881	7.48117	-35.25	27.4514	11.3505	9.11817
10.7753	11.814	8.49229	-7.03938	17.1272	19.007	13.525	-10.7645		-19.5581	13.2684	7.13924	8.53252	-34.7692	30.1443	8.16326	8.23346
9.49027	12.255	7.14794	-7.65338	19.5938	23.3306	11.3052	-13.8791		-17.4627	13.6145	5.81191	9.4387	-34.6491	27.3256	3.84968	10.1815
8.9168	11.8463	5.10606	-8.49802	13.6159	18.7137	11.9288	-10.7777		-14.9057	14.7446	4.09168	10.0307	-30.4558	31.1552	8.16173	13.4481
7.66329	12.2028	4.21571	-9.1911	13.3561	22.8004	7.96876	-13.1585		-11.9126	14.9332	2.3603	9.91655	-26.7787	32.8388	5.84555	15.374
6.64601	12.3316	2.82279	-9.1187	12.6548	18.6786	6.56327	-11.7166		-9.29576	15.7969	1.09386	9.5882	-24.5926	28.2227	5.08355	13.8777
5.575	13.0521	2.1294	-9.12932	9.03877	20.0723	3.91956	-8.98243		-7.35988	16.7461	-0.0856238	10.6199	-19.4224	30.8776	-0.810658	12.5785
4.53182	13.4047	0.881926	-8.64531	8.06498	25.3757	4.30545	-9.87045		-5.18543	17.5936	-1.49646	10.7206	-17.4657	31.8067	-1.39418	11.6304
3.2828	13.9492	-0.324262	-8.27998	3.66226	22.7459	-0.375677	-9.33824		-2.61855	17.6913	-2.70125	10.196	-13.445	34.7007	-2.65056	12.3585
2.68579	14.3066	-1.44863	-7.17435	0.50248	21.2068	-0.684388	-9.47993		-0.486486	18.2172	-4.52025	10.0068	-9.55862	34.9069	-5.81525	9.34719
1.2337	14.2278	-3.07559	-6.95496	1.93955	22.0849	-2.62074	-8.15695		1.98019	18.8604	-5.14827	9.41699	-7.90665	29.7951	-7.07541	8.84555
-0.29692	14.2333	-4.04684	-6.32235	1.13932	22.5444	-5.92157	-8.05289		3.57764	19.7957	-5.56768	8.56486	-4.54473	31.5193	-4.48891	9.5448
-0.937438	14.5433	-4.67351	-5.1511	0.722312	20.1721	-5.58058	-5.50638		5.79522	19.5493	-6.86609	7.61223	-0.534452	31.2901	-8.89431	11.9353
-3.04627	14.5381	-5.11309	-4.55692	-2.01319	20.2673	-7.04176	-3.29672		7.13285	19.0136	-7.16035	6.8151	-1.58655	31.0812	-10.0966	13.2511
-4.47514	14.0347	-6.05689	-3.23204	-9.73782	22.4358	-6.94831	-0.732443		8.95849	18.9663	-8.349	6.06201	6.11308	24.5851	-14.451	9.81651
-5.09008	13.5023	-6.52803	-3.30124	-9.29128	20.8049	-6.56616	1.46926		10.9769	19.5303	-9.57463	5.18705	11.1976	26.7902	-11.2033	9.39127
-5.2165	13.437	-7.1282	-2.86139	-9.55855	18.4234	-9.75056	0.843045		12.9259	19.3284	-11.4614	3.99749	13.4651	28.9811	-10.6684	5.30652
-6.78115	13.113	-7.59532	-2.01334	-14.3427	15.1397	-11.3459	-1.23495		14.487	19.5737	-12.4915	2.70463	13.6837	27.6132	-13.0041	5.85023
-8.45728	13.3943	-7.83506	-0.517912	-13.844	16.5577	-13.6872	-0.457185		16.5296	18.7369	-12.3782	1.82976	21.6673	25.1532	-10.6265	2.14369
-9.50092	12.9252	-8.7243	0.533638	-12.7296	15.9658	-11.9495	0.141352		17.8796	18.5921	-13.2585	0.993848	26.6228	20.5793	-15.2231	1.61917
-11.0176	12.4317	-8.66745	0.758275	-17.8551	17.2761	-11.862	-1.49246		19.4928	17.4897	-14.1069	0.20213	29.5834	22.5181	-15.8958	2.22755
-12.6041	11.8979	-9.69071	1.07866	-20.4714	14.4438	-13.2315	-0.183751		21.596	16.43	-15.3434	-1.10263	29.2586	19.8961	-18.7619	0.310658
-14.3216	11.3396	-10.1405	1.69952	-19.5937	14.5502	-11.2378	2.13873		23.2305	15.7493	-15.5082	-2.31997	33.2506	15.8451	-18.8597	-0.0032082
-14.973	10.785	-10.8211	2.79434	-23.0572	16.8006	-17.4087	1.56488		24.4902	15.4608	-15.8891	-3.12181	38.224	15.2267	-16.2953	-2.69478
-16.5695	9.92963	-10.7345	3.33536	-29.7784	15.3586	-17.5359	6.64248		27.0608	14.8903	-16.2636	-5.20398	35.752	14.9615	-17.0076	-1.60991
-17.6134	9.70989	-10.9779	3.62475	-27.6487	14.1528	-15.2243	4.13431		28.3804	13.0106	-16.6025	-5.73031	42.4604	11.0921	-17.5498	-3.70716
-18.6281	9.22488	-10.8184	3.63873	-29.6059	16.3428	-12.5603	4.48098		30.692	11.6851	-17.6728	-6.47259	47.8441	11.9767	-12.8626	-8.46451
-20.4481	8.64037	-11.4754	3.7378	-29.9596	14.8612	-11.9371	6.48968		32.073	11.3384	-18.2575	-6.64123	47.3865	10.0119	-16.9723	-9.68996
-21.4874	8.09693	-11.6078	4.02764	-29.6779	13.6566	-16.6205	5.71297		34.9367	10.197	-19.1321	-7.43827	50.4671	12.3896	-19.5309	-9.99288
-22.401	7.23942	-11.3559	4.06082	-29.0883	9.64212	-17.44	9.53996		36.724	9.56361	-18.7993	-8.06459	53.1672	15.7984	-21.4599	-10.275
-24.3419	6.65519	-10.8103	4.83225	-32.3681	5.03189	-16.4574	7.37575		38.4565	7.77058	-17.9993	-8.91523	58.4702	10.7962	-15.1224	-12.6448
-26.1906	5.49348	-10.5956	5.24284	-38.6839	8.92633	-12.8494	4.87336		40.6468	7.28278	-16.9526	-8.44485	60.6336	5.60804	-16.3818	-10.1973
-27.1388	4.41795	-9.71474	4.96315	-41.7271	7.89692	-11.0172	5.90466		42.1094	5.77711	-15.9213	-8.42931	65.0556	8.9316	-16.9617	-9.95265
-27.7068	3.06166	-8.68406	5.37875	-40.5905	5.00164	-11.0535	7.09789		43.9128	5.36125	-15.2142	-8.51233	69.1785	5.03755	-14.9606	-10.0964
-28.9581	2.09371	-8.25261	5.24296	-46.5499	1.72026	-10.0168	6.45036		45.628	4.22426	-14.0773	-8.93987	68.7274	2.51392	-14.3374	-13.2589
-29.9139	1.33575	-7.83937	6.40506	-42.6226	-2.83047	-9.84977	5.69431		47.4918	3.79616	-12.9264	-8.80928	71.1374	0.284073	-14.7561	-12.1358
-30.3627	-0.00346637	-6.75673	6.16339	-42.2879	-2.79614	-4.16746	6.85007		48.7499	3.59356	-12.2348	-8.92051	72.3615	-4.84728	-11.6335	-8.91534
-31.5616	-0.972351	-5.25804	5.88028	-44.0715	-3.67717	-3.47111	5.3393		50.2598	2.17722	-11.426	-8.31803	76.7931	-8.01775	-6.07322	-7.90343
-32.3573	-1.98909	-3.89128	5.4622	-45.8476	-2.10474	-2.0409	8.45176		51.5357	0.999427	-10.9373	-7.58695	79.8331	-5.85304	-6.82485	-10.0475
-33.1446	-2.17189	-3.1937	5.02598	-50.3378	-6.52962	-4.79605	4.96533		51.8266	-0.0677065	-9.7011	-6.54368	80.501	-8.26042	-6.6019	-9.99972
-34.1894	-3.30017	-2.20278	5.17613	-52.0873	-7.07838	-3.46048	7.19971		53.2394	-0.963452	-8.52378	-5.65965	84.5646	-9.6986	-2.58041	-11.3087
-34.9954	-4.43743	-1.75425	4.21966	-47.3791	-13.1622	-5.81868	4.51905		54.739	-1.99443	-7.35909	-4.62675	82.8837	-13.327	-2.71286	-9.15824
-35.3404	-5.68221	-0.263319	4.32631	-51.7394	-12.4564	-2.57057	3.17991		56.7057	-3.30114	-5.81387	-4.2799	87.9349	-15.4508	-3.21793	-1.10365
-36.5961	-6.4766	0.103207	4.01211	-53.683	-8.51507	-2.97967	4.37722		57.6089	-3.99609	-3.78072	-3.73553	88.696	-15.5453	2.58292	-4.70826
-37.4173	-7.19432	1.08434	2.77716	-54.4351	-10.8309	0.716738	1.78927		58.1793	-5.7173	-3.13708	-2.90601	89.2067	-19.145	5.26449	-7.15407
-37.8251	-8.19745	1.29441	2.30101	-53.5048	-15.1317	4.94953	-0.41395		59.3214	-6.10639	-2.1364	-1.71695	90.2628	-18.3957	4.54326	-4.24852
-38.6151	-9.01883	2.43634	1.70273	-50.6781	-13.4834	2.11614	1.2664		59.9273	-7.01684	-1.28578	-1.34765	93.1521	-20.0076	4.9618	-3.95048
-39.3818	-9.57418	2.3292	1.73073	-56.0376	-15.813	0.243201	3.17939		60.7803	-8.0696	-0.61554	0.170468	91.2898	-24.9559	7.88844	-1.8429
-40.2709	-9.62585	2.9329	0.310671	-58.2347	-18.1727	2.54505	2.76085		61.7903	-8.66365	-0.220272	0.847691	88.9585	-26.3595	9.48216	2.25094
-40.837	-10.0003	3.61803	-0.350341	-55.5374	-17.5014	6.01848	-1.06387		63.1451	-9.30177	0.350816	2.8285	92.7983	-27.4196	8.93633	0.553851
-40.8195	-10.5931	4.55497	-1.47339	-55.383	-19.2682	6.11676	-3.2735		63.4896	-9.85314	0.996238	3.05832	90.5264	-26.6065	12.8607	4.97964
-41.2945	-11.4265	5.05109	-1.28581	-55.9207	-20.3714	12.8207	-6.36899		63.8083	-11.1547	1.91837	3.8864	90.7471	-29.5332	11.3996	5.8974
-32.3516	-13.8697	7.205	-4.55852	-53.9902	-25.5629	14.3785	-4.8665		51.8245	-14.9881	7.78105	5.97116	91.1889	-33.5761	16.6061	8.21861
-32.4387	-14.3892	7.50514	-5.10553	-53.1633	-24.0556	12.6091	-6.99033		51.6157	-15.584	8.77136	6.27515	95.1859	-36.1612	19.0007	11.7277
-31.9072	-15.491	7.97975	-5.54201	-47.8949	-25.5479	10.7494	-9.91034		51.5463	-16.3682	9.60916	6.85954	93.4774	-36.8426	14.7154	12.5781
-31.2544	-15.8839	8.78619	-6.16641	-49.1333	-22.8831	16.0808	-12.5429		50.5458	-16.7201	10.7751	6.8458	91.6528	-35.6424	21.4651	11.3744
-30.2577	-15.9349	9.35781	-6.29456	-47.58	-21.4129	18.3857	-9.69192		49.3978	-17.0346	11.7746	6.90942	88.8662	-34.2199	22.477	12.4909
-29.5142	-16.7707	9.68345	-7.23724	-47.1314	-28.8875	18.023	-9.72822		47.5984	-17.5613	12.5522	7.78566	85.9564	-34.6482	24.5249	14.1305
-27.2175	-17.8082	10.8113	-8.19473	-42.2052	-24.96	17.8327	-13.5311		45.4762	-18.2406	12.7601	9.08179	84.4335	-34.1174	23.8498	12.6431

## Sheet: 3E
fs selectivity	inhibitory selectivity
0.838939	0.215278
0.791785	0.448314
0.0760946	0.0127202
-0.655128	-0.0679758
0.819142	-0.118044
0.486072	0.256306
1.21872	0.0680366
1.30175	-0.223402
0.0243558	0.0509837
0.735905	0.253914
-0.459748	-0.138527
1.24205	-0.263142
0.126566	-0.0459459
-0.215441	0.104884
-0.178443	0.171527
-0.106231	-0.0380393
-0.109262	-0.698482
0.122785	0.286005
0.0651532	0.0894325
0.152637	0.325228
-0.0644427	0.0949332
0.342934	0.402839
0.0733172	-0.272042
-0.100599	0.242316
-0.218407	-0.145895
0.147547	0.697674
-0.131988	-0.153558
0.363026	0.0830433
0.457559	-0.503876
0.687695	0.34836
1.50583	-0.222587
-0.359286	-0.0972668
0.217895	0.105406
0.276481	0.0931609
1.02021	0.69869
1.09869	-0.0280112
0.681831	0.282215
1.26796	-0.41985
-0.434774	0.342022
-0.365473	0.285156
0.65982	0.409639
-0.150293	0.547237
0.384001	0.218367
1.05068	-0.329451
0.462884	0.159964
-0.240063	-0.192842
1.31503	0.433228
0.683907	0.217956
0.221396	0.499283
0.999093	0.039457
-0.773995	0.743662
-0.152815	0.0470659
0.236838	0.269996
-0.109834	0.231267
0.0124614	0.12278
0.616655	-0.162257
-0.222731	-0.142522
0.588287	0.398852
0.81176	-0.703526
-0.576968	0.356255
0.0301919	0.178006
-0.0427359	0.0177144
-0.0552978	-0.670662
0.253295	-0.136628
-0.0797751	0.192179
0.365416	0.4231
-0.621675	-0.0447055
-0.571799	-0.742561
0.603075	0.839695
0.52785	-0.267929
0.0182371	0.313659
-0.0617785	0.422711
-0.345154	-0.0243243
-0.146637	-0.0581607
0.379941	-0.0762943
-0.060907	-0.00767544
0.629062	0.681219
-0.155855	0.189648
0.129373	-0.313304
0.0250742	0.237721
0.18075	-0.250695
-0.258273	0.0262409
0.0162622	-0.157327
-0.123021	0.00890138
-0.129706	0.0225822
0.0726701	-0.362369
0.00568141	-0.0174235
-0.973783	-0.119746
0.0189596	0.243213
-0.678665	-0.246748
-0.0383186	0.373479
0.209108	-0.201393
0.286561	0.155502
0.789854	-0.376976
0.0776608	0.0304858
-0.00551916	-0.113734
0.383308	0.529286
-0.321418	0.102301
-0.0180556	0.278089
-0.290888	-0.297687
0.064911	-0.465986
-0.537886	0.335075
0.535912	0.246404
0.322569	-0.186125
0.493042	-0.00128281
0.134941	1.35495
0.327684	0.0286735
-0.298563	-0.224658
-0.00245455	-0.152633
0.440252	-0.0163803
-0.108409	-0.239819
0.020294	0.955807
-0.0825479	0.0264026
-0.242452	-0.0723699
-0.0444782	-0.359463
-0.271227	0.255215
-0.165593	0.00174672
-0.0442044	-0.0210855
-0.219872	-0.0426009
1.00572	-0.318941
0.600489	0.366905
0.648838	0.244279
1.17962	-0.698488
1.17638	-0.0283494
-0.249365	-0.257611
0.652142	0.0646663
-0.0705692	0.258883
-0.558474	-0.0733746
0.829156	-0.0863688
0.391139	0.195431
0.417041	-0.629169
0.426774	0.116351
-0.112112	-0.434368
-0.43733	0.232498
0.0970409	-0.594417
0.739554	0.521775
0.288988	-0.102421
0.344934	0.182228
-0.194746	-0.1549
0.0977851	-0.0460177
0.168464	-0.507211
1.37382	0.391513
-0.0935268	-0.0748858
0.00302905	0.181488
-0.0761404	0.0274263
0.16097	-0.340961
0.122721	0.111949
0.0243016	-2
0.559789	0.114889
1.17723	-0.258534
0.279248	-0.0526151
0.670038	-0.571027
-0.0198535	-0.3363
-0.0890671	0.0917073
0.252294	0.0815778
-0.0377332	-0.0898909
0.218149	0.204191
-0.886712	-0.0649586
0.0298137	-0.0174642
0.557346	0.217685
1.22652	-0.121233
-0.102042	-0.0106195
0.520464	0.577259
0.535675	0.460813
-0.176315	0.593338
-0.259369	-0.0141817
-0.0747198	0.200573
1.2804	-0.140359
-0.189308	0.0194478
-0.61607	-0.055143
-0.0926909	-0.0793623
0.00564116	0.0471038
0.339079	-0.0166491
-0.300033	0.0442122
0.170422	-0.364329
0.709899	0.0793456
-0.00511763	0.542274
0.956605	-0.168234
0.0684155	0.294291
0.127772	0.240639
0.0247412	-0.0290577
-0.488514	0.294694
-0.261685	-0.455787
-0.164179	0.0225081
-0.12057	0.136868
-0.153647	-0.0602652
0.0280468	-0.0182996
-0.926292	-0.0242781
0.124096	0.478306
0.483605	0.0716555
0.493227	-0.421769
0.213646	0.107812
0.8962	-0.36762
0.575532	-0.224141
-0.064018	0.29445
-0.0512485	0.111565
-0.0586343	0.063477
0.104529	0.041058
0.272912	0.490949
0.425786	-0.296267
0.252505	0.170717
0.206449	0.0736842
0.423445	-0.155266
-0.334116	0.306064
1.11097	-0.0384281
0.336952	0.216286
0.243322	-0.114604
0.518313	-0.198198
-0.874196	0.215188
0.653971	0.39113
-0.441058	0.0179962
2	-0.402575
-0.00424518	0.115872
-0.0154778	0.296753
1.07608	0.0588171
0.890765	0.00378072
-0.202432	-0.0681531
0.397456	0.175685
0.653335	-0.322214
-0.234602	-0.135479
0.162131	-0.120885
0.0305866	-0.0735986
-0.504408	0.313933
0.25016	-0.139294
0.0556154	-0.252038
-0.179475	0.281477
-0.059248	0.101572
0.403965	-0.17292
0.351957	0.267841
0.361252	0.296735
0.0558229	0.122522
0.893127	0.11821
0.875485	0.106496
1.82589	-0.347476
-0.158388	-0.0335321
-0.325766	0.267283
-0.746669	-0.137328
-0.313513	-0.285628
0.00181845	0.593272
0.0990737	-0.193188
0.813117	0.315509
0.728977	0.452294
0.397278	-0.261446
-0.15762	-0.149569
-0.247348	-0.00386404
-0.0671508	-0.0360144
-0.0867503	0.0530139
-0.0273724	0.688525
-0.103533	0.08897
-0.339632	-0.0952711
-0.301323	0.741866
-0.239798	0.0128241
-0.0463927	0.35248
0.782371	0.00116686
0.992409	0.195238
0.339312	0.122145
-0.552869	-0.0145041
-1.14761	-0.303494
-0.284978	-0.163465
-0.233587	0.0624643
-0.458897	0.0746597
-0.290903	-0.0447721
-0.176258	0.411449
-0.140829	-0.0819094
-0.0471925	-0.177048
-0.285476	0.0409697
0.0575098	0.00381819
-0.00055314	0.0966125
-0.0785532	0.839744
-0.314454	0.0655851
0.0161415	0.143815
-0.19186	-0.0511358
-0.443186	-0.109424
-1.58578	0.0381032
NaN	0.172652
0.271881	-0.146341
-0.671363	-0.0751627
0.286786	-0.501464
-0.135803	0.698781
-0.0397949	-0.249962
0.646879	0.635184
0.924485	0.0992382
-0.00805806	-0.0179372
0.259165	-0.0315609
0.591652	0.191631
0.144435	0.375405
-0.4745	-0.249185
0.516125	0.168595
-0.233412	-0.151152
0.189745	-0.425929
-0.518973	0.00599592
0.373315	-0.119629
0.0537084	-0.156812
0.735488	-0.0673428
0.371948	-0.115563
0.610524	-0.0905273
1.8173	-0.536913
0.0371153	0.239316
0.032975	-0.174856
0.0336432	-0.0223945
-0.0551862	0.0570138
-0.342865	-0.121618
-0.336817	0.0123346
2	0.303131
-0.26454	0.00388048
	0.27662
	-0.0715153
	0.0138256
	-0.114519
	-0.162949
	0.143666
	0.0107251
	0.337826
	0.534574
	-0.336007
	-0.335199
	0.307692
	0.57751
	0.235786
	0.227842
	0.570743
	0.779661
	0.326056
	-0.0237691
	0.790698
	-0.131388
	-0.366698
	0.275305
	-0.0761308
	-0.0257261
	-0.100036
	0.101418
	-0.373213
	-0.564038
	-0.21042
	-0.124259
	-0.0380113
	0.180576
	-0.0100917
	-0.391684
	0.0223881
	-0.379318
	-0.0689161
	0.368056
	-0.060301
	-0.112362
	0.138388
	0.0856685
	-0.690401
	0.858683
	-0.175043
	0.632479
	0.0562024
	-0.139247
	0.124827
	0.160388
	-0.107769
	0.235543
	0.235169
	0.141341
	0.0699792
	-0.068958
	-0.25308
	0.511593
	0.679405
	0.41404
	-0.205818
	0.0596438
	-0.404738
	-0.164953
	0.226117
	-0.00783103
	0.0764249
	0.173826
	0.234819
	0.00224802
	0.549086
	0.0386528
	0.134143
	-0.610793
	-0.000211775
	0.0291971
	-0.032335
	-0.00373672
	0.832618
	-0.22977
	0.357935
	-0.591549
	-0.389028
	0.268192
	-0.428701
	-0.0673105
	-0.113742
	0.116534
	0.0523374
	0.147887
	-0.0525654
	-0.24598
	0.0442623
	-0.330769
	0.00219058
	0.117697
	0.3678
	0.393135
	0.217713
	0.168986
	0.0741123
	0.567499
	0.205389
	-0.210199
	0.0959288
	0.62571
	-0.0575189
	0.446042
	-0.102286
	0.194737
	-0.0381605
	0.115055
	-0.0153094
	0.205174
	0.00978665
	0.158497
	0.0962238
	0.168977
	-0.061544
	0.0220734
	-0.397937
	-0.121212
	-0.767624
	0.0937228
	0.0962712
	-0.235742
	0.181566
	0.137956
	-0.112385
	0.0122014
	0.0871249
	0.0130364
	-0.105599
	0.327903
	0.143541
	-0.03617
	0.123077
	-0.0864872
	0.0599829
	-0.374358
	-0.236025
	0.366906
	0.455452
	-0.550432
	0.0330266
	-0.159206
	-0.0574311
	0.241482
	0.295925
	-0.102467
	0.0412952
	0.46232
	-0.206509
	-0.0279562
	0.229825
	-0.259844
	-0.22552
	0.170749
	0.438136
	0.532374
	0.06639
	-0.0582242
	0.350583
	-0.591905
	0.287048
	0.13651
	-0.354523
	-0.0331188
	0.151703
	0.209967
	-0.11788
	0.118887
	0.0946064
	0.249809
	-0.209292
	0.440818
	-0.0757074
	-0.194787
	0.148794
	-0.654206
	-0.133557
	-0.51512
	-0.354515
	-0.124903
	0.569962
	0.425621
	0.457846
	0.0805695
	-0.202489
	-0.417539
	0.483257
	0.298911
	0.320192
	0.896163
	-0.387908
	0.327869
	0.297645
	-0.423752
	-0.527696
	-0.0165194
	0.174312
	-0.0892375
	0.0693387
	-0.206897
	-0.24924
	-0.254537
	-0.0959588
	0.015871
	-0.071635
	0.465354
	-0.194609
	0.228997
	-0.108262
	-0.1862
	-0.0666225
	0.274639
	0.0906711
	0.232827
	0.415742
	0.071731
	0.289578
	-0.0847679
	-0.0526274
	0.285917
	-0.234432
	-0.0904127
	-0.147617
	-0.473495
	-0.0917729
	0.510993
	-0.551131
	-0.0412225
	-0.264472
	0.313953
	-0.0527891
	0.262814
	-0.0951664
	-0.354863
	-0.192464
	-0.301995
	0.0305236
	0.0373203
	0.135424
	0.37535
	0.0247548
	0.00779197
	0.0990403
	0.389339
	-0.104651
	-0.290531
	-0.374517
	0.224836
	-0.231727
	0.132429
	0.0699439
	-0.13077
	0.116252
	0.517086
	-0.697753
	-0.0619389
	0.0239686
	-0.00835866
	0.898551
	-0.191116
	-0.0996407
	0.14892
	0.108913
	-0.144535
	-0.390317
	0.442985
	-0.215985
	0.526739
	-0.443905
	0.117051
	0.215576
	-0.125638
	-0.0726121
	-0.0105191
	-0.312198
	-0.162948
	0.219604
	-0.0724369
	0.0993808
	0.190048
	-0.0452564
	0
	0.0531722
	0.3392
	-0.0605194
	0.160989
	0.272727
	0.0140893
	0.608373
	0.20015
	0.0622837
	0.116418
	-0.364342
	-0.216371
	-0.0861455
	0.0848991
	0.235564
	0.202731
	0.466743
	0.446043
	-0.202987
	0.289419
	-0.0774053
	0.336982
	0.628592
	-0.270133
	0.0261989
	-0.0450552
	0.0759446
	0.252066
	0.248718
	0.131835
	0.214755
	0.156863
	0.740741
	0.0148402
	0.28989
	0.360656
	-0.424361
	-0.0757664
	0.52356
	-0.139819
	0.273657
	-0.198606
	0.25302
	-0.182526
	0.316406
	-0.10512
	0.0900615
	-0.126051
	0.0123031
	-0.168552
	-0.13598
	0.00349203
	0.361111
	0.0623598
	-0.097038
	-0.0277026
	0.578838
	0.48951
	0.16283
	0.319672
	-0.294088
	0.0198243
	-0.193464
	-0.0897575
	-0.179133
	0.207104
	0.184029
	0.0459016
	0.590938
	0.0373346
	0.0199082
	-0.180924
	-0.181288
	0.340459
	-0.201355
	-0.106115
	-0.50162
	-0.153018
	-0.139251
	-0.168799
	0.386559
	-0.165481
	0.0912237
	0.133333
	0.168529
	-0.152459
	-0.208362
	-0.186116
	0.178842
	0.188293
	0.0150286
	0.120176
	-0.0969546
	0.0849502
	-0.227522
	1.15152
	-0.0903132
	0.0171191
	0.178685
	0.189484
	0.139156
	0.190399
	-0.202348
	0.120978
	-0.0597069
	-0.0938208
	0.635659
	-0.0466786
	-0.0748514
	0.285235
	-0.0270355
	0.252583
	-0.287348
	0.0035562
	0.0231393
	-0.0519927
	-0.0682483
	-0.176836
	0.235704
	-0.342263
	-0.359534
	0.260163
	-0.336085
	-0.162353
	-0.164409
	-0.279379
	0.125449
	0.00218184
	0.107928
	0.226595
	0.1534
	-0.219628
	0.355701
	0.0408156
	0.685714
	-0.3466
	-0.0873161
	0.601852
	0.468935
	-0.148968
	0.083271
	-0.106818
	0.418546
	0.184922
	0.128622
	-0.233438
	0.421121
	0.0188738
	0.16342
	0.107383
	0.473451
	0.22653
	-0.439755
	-0.543506
	-0.274132
	-0.0733131
	-0.0120482
	-0.21764
	-0.249468
	-0.433526
	0.423923
	-0.32422
	0.0672344
	-0.183425
	-0.747856
	0.316808
	-0.104989
	0.574575
	-0.0375376
	-0.126826
	-0.263043
	-0.182708
	0.545455
	-0.0567976
	-0.370614
	-0.041692
	-0.0924718
	0.363982
	-0.210642
	-0.325836
	-0.487228
	0.195561
	0.0833695
	-0.0157222
	0.00655809
	0.165796
	0.0302624
	0.489879
	0.304486
	0.0330579
	-0.774566
	0.0162487
	0.575824
	0.0604737
	0.0988885
	0.207317
	0.206897
	0.273135
	0.267865
	-0.116921
	0.293717
	0.0569742
	0.0257265
	-0.174003
	0.0983137
	0.626304
	0.22986
	-0.210509
	0.117816
	0.158934
	-0.122713
	-0.204172
	0.390897
	-0.0708447
	0.162963
	-0.0155342
	0.253914
	-0.239554
	0.190195
	0.107376
	0.195276
	-0.345716
	-0.0591896
	0.29223
	-0.00485904
	1.20988
	-0.798587
	0.457737
	0.166745
	0.12979
	-0.0630963
	0.404845
	0.0790378
	-0.0482614
	-0.192973
	-0.205298
	0.240944
	-0.0194298
	-0.675132
	0.149614
	-0.149543
	-0.686239
	-0.0086303
	0.175401
	-0.232474
	0.266351
	0.322404
	-0.0175195
	0.168042
	-0.240109
	0.346278
	0.232936
	-0.0525122
	0.590909
	-0.120957
	0.017094
	0.482976
	0.0347663
	-0.278729
	-0.529485
	-0.333054
	0.0940318
	0.300403
	-0.0654948
	0.317108
	-0.301969
	0.142289
	0.23105
	0.0953124
	0.0852447
	0.499775
	-0.0108979
	0.70813
	-0.126498
	0.0443917
	0.0819828
	0.11789
	-0.276505
	0.267668
	0.0536163
	-0.0753359
	0.0641795
	-0.391295
	-0.0320466
	0.160191
	0.503294
	0.0606468
	-0.441704
	0.0431603
	-0.224381
	-0.1766
	-0.132237
	-0.028536
	0.0792569
	-0.144805
	-0.135934
	-0.032057
	0.139861
	-0.00138664
	0.848278
	-0.393701
	0.0983726
	-0.375758
	-0.105259
	-0.00544638
	-0.0607218
	-0.173294
	0.447359
	0.293186
	0.672131
	-0.126551
	0.114454
	0.368709
	0.442355
	-0.361813
	-0.205744
	-0.0153038
	-0.00799903
	-0.429467
	-0.0761373
	-0.194325
	-0.0682731
	-0.444444
	-0.240992
	0.533423
	0.073822
	-0.0399941
	0.0909049
	0.019341
	0.155959
	-0.832321
	0.00986365
	0.115906
	-0.146877
	-0.0787808
	0.213448
	-0.117667
	-0.238535
	0.0484217
	-0.172217
	-0.265716
	0.0556347
	0.405109
	-0.151962
	-0.0324662
	0.197572
	-0.0552933
	-1.27068
	-0.436658
	0.0153613
	0.236182
	0.167193
	-0.276056
	-0.00454518
	0.161612
	0.0106762
	0.38914
	0.205128
	-0.215146
	0.296296
	0.22736
	0.224152
	-0.0593849
	-0.295218
	-0.241245
	-0.459972
	0.082115
	-0.179206
	-0.748618
	0.0141294
	0.0454986
	-0.102041
	-0.370861
	-0.0514961
	0.296713
	-0.150088
	0.146163
	0.0609008
	0.393031
	0.220256
	-0.0328978
	-0.0033969
	0.115669
	0.0337532
	0.211432
	0.793419
	-0.0186676
	0.107393
	0.510447
	0.465243
	-0.731707
	0.156896
	0.185757
	0.26525
	0.0446626
	0.108121
	-0.677966
	0.0711321
	-0.106244
	-0.169785
	0.421471
	0.135349
	-0.137903
	0.122271
	-0.139712
	-0.0239044
	-0.213087
	0.00735192
	-0.27371
	0.273883
	-0.0857353
	-0.0815939
	0.364532
	-0.177585
	0.134856
	0.178973
	0.417703
	0.108605
	0.650794
	0.702899
	-9.87801e-05
	0.176616
	0.168728
	-0.0227101
	-0.0610004
	-0.0425611
	0.142607
	-0.413523
	0.52154
	0.135571
	0.125341
	0.211527
	-0.358148
	-0.0518007
	0.198378
	0.192726
	0.432771
	-0.0353549
	-0.178532
	0.494015
	0.0751782
	-0.408822
	0.100353
	0.226101
	0.232403
	0.0647621
	0.229137
	0.125592
	0.0358471
	0.279785
	0.272048
	-0.148581
	0.308991
	-0.381597
	-0.170653
	0.589651
	0.186473
	-0.366178
	0.280073
	0.0669915
	0.190523
	0.166033
	-0.752203
	0.0345966
	-0.440859
	0.225104
	-0.139546
	-0.0736698
	0.0241831
	-0.514563
	0.115837
	-0.212717
	-0.346813
	0.23569
	0.115838
	-0.410075
	-0.114248
	-0.190336
	-0.0530565
	-0.131514
	0.0490674
	-0.0541629
	0.0361592
	0.14877
	-0.190405
	0.183798
	-0.342063
	-0.105263
	-0.0745149
	0.166492
	0.190938
	0.0821918
	0.126411
	0.531684
	0.886076
	-0.0936587
	-0.172118
	-0.129504
	0.00139813
	-0.177745
	0.298137
	-0.627343
	0.0437369
	-0.199032
	-0.305994
	0.41958
	0.179538
	0.16916
	-0.0143476
	-0.776623
	-0.0870904
	0.0689212
	-0.187011
	-0.160379
	0.146701
	-0.17301
	0.190386
	-0.346591
	-0.126724
	-0.0984814
	-0.180836
	0.0908855
	0.505882
	-0.434115
	0.0928944
	-0.171741
	-0.275917
	-0.0759104
	-0.0613939
	-0.75106
	-0.286722
	0.222222
	-0.130378
	-0.149641
	0.0831461
	0.0825285
	0.485364
	-0.173364
	0.571017
	-0.185601
	-0.234954
	0.199546
	-0.13089
	0.227119
	-0.133119
	-0.547648
	0.224422
	0.922156
	0.0539027
	-0.199547
	0.145321
	0.110853
	0.343967
	-0.228055
	-0.315079
	0.246944
	0.162502
	-0.164049
	0.210561
	0.663304
	-0.0832871
	-0.190891
	-0.123761
	0.145869
	0.641695
	0.200647
	0.223981
	0.115139
	-0.270983
	-0.0815564
	0.149909
	0.297214
	-0.120129
	0.131721
	0.0320047
	0.496807
	-0.130731
	-0.194771
	-0.314578
	-0.118945
	0.0973141
	-0.440974
	0.0593319
	-0.013986
	-0.0179234
	-0.361734
	0.0114401
	-0.00177148
	0.288122
	-0.00737768
	-0.215381
	0.0423049
	-0.610718
	0.125024
	-0.115057
	-0.234223
	-0.559906
	-0.0125806
	-0.64562
	-0.527471
	0.00366869
	1.0303
	0.0340201
	-0.0756453
	0.31439
	-0.298722
	-0.150322
	-0.00519938
	-0.00433515
	0.346602
	-0.0246958
	-0.142857
	0.601093
	-0.165637
	0.446694
	-0.0821232
	-0.155417
	-0.0699661
	0.25828
	0.0649081
	-0.0517347
	0.247191
	-0.022128
	-0.129032
	-0.0363677
	-0.415609
	0.0788635
	-0.962963
	-0.630014
	-0.821188
	-0.0663383
	0.0933615
	0.00757322
	0.274281
	0.413513
	-0.0252715
	0.370709
	-0.393867
	0.275119
	-0.0987561
	-0.596109
	0.0388571
	-0.133502
	-0.0453901
	-0.339882
	0.0567108
	0.298203
	-0.18018
	-0.264365
	0.124705
	-0.357143
	0.224109
	-0.17931
	-0.160152
	0.0442781
	-0.379023
	-0.324132
	0.14673
	-0.0294477
	-0.604055
	0.470891
	-0.1979
	0.0167676
	0.0228595
	0.32277
	-0.0325307
	-0.0855751
	-0.0292286
	-0.541284
	-0.402028
	-0.820992
	0.00320622
	-0.274728
	-0.328838
	-0.43205
	-0.535534
	-0.601467
	0.324794
	-0.433004
	-0.148404
	-0.0420136
	-0.113666
	-0.275895
	-0.0557848
	0.11411
	0.0989583
	-0.647553
	-0.0604195
	-0.303748
	-0.0173154
	0.420168
	0.0836606
	-0.0212335
	-0.21652
	0.0330902
	0.689231
	0.147609
	0.101382
	0.471954
	-0.433041
	0.0509091
	0.0973783
	0.591748
	-0.0827664
	0.0346147
	-0.19187
	0.254717
	0.379859
	0.0246396
	0.093592
	0.0626959
	0.503736
	0.0374532
	0.21158
	0.694611
	-0.0701895
	-0.0639972
	-0.616874
	0.264808
	0.101417
	0.528326
	0.111608
	-0.107566
	-0.293072
	-0.0413297
	0.232236
	0.180741
	0.0363636
	-0.165105
	0.131213
	-0.191172
	0.281
	-0.00879765
	-0.0897931
	-0.0998041
	0.543
	0.169533
	0.00478027
	-0.369854
	0.170329
	-0.526012
	-0.435569
	0.413624
	0.353736
	0.534525
	-0.164417
	-0.260481
	-0.0361764
	0.462913
	-0.0372743
	0.176141
	0.0801349
	-0.0475863
	0.376238
	-0.320144
	0.263244
	-0.0784844
	-0.557522
	0.081573
	0.530612
	0.0687027
	-0.162233
	-0.629299
	-0.424013
	-0.242397
	-0.237003
	0.0596699
	0.41588
	-0.209097
	0.635108
	0.146921
	0.124489
	-0.0114883
	0.184309
	0.0537173
	-0.433803
	0.461538
	0.328661
	0.566149
	-1.05743
	0.076025
	-0.205236
	-0.285175
	-0.0198807
	0.233333
	-0.0229471
	-0.0775285
	-0.264415
	0.0799101
	0.213594
	-0.146356
	-0.302616
	0.122319
	-0.265515
	0.16329
	-0.166099
	0.175136
	0.147753
	0.136345
	0.055356
	-0.246299
	0.218419
	0.420397
	0.0400101
	0.512262
	-0.239348
	0.00202807
	0.363367
	0.122046
	0.0977778
	-0.0443177
	0.097414
	0.305108
	0.00366927
	0.0170587
	0.128432
	0.976303
	0.0262407
	-0.243038
	-0.072969
	-0.205426
	0.0865385
	0.0714077
	0.073799
	-0.279968
	0.0135381
	-0.288889
	0.347659
	0.384577
	0.285288
	0.0966615
	0.0714286
	-0.00337865
	0.0172103
	-0.587917
	0.238689
	-0.0730416
	-0.113514
	-0.101754
	0.512894
	-0.378735
	0.29641
	0.144353
	0.383084
	0.377099
	-0.243961
	0.102219
	-0.0800137
	-0.342369
	-0.0318679
	0.0112226
	0.133567
	-0.362747
	0.00394672
	-0.0433241
	-0.0242174
	0.052203
	0.28309
	-0.24368
	0.700575
	-0.0136022
	0.087098
	-0.177155
	-0.15911
	0.116936
	0.40634
	0.0529224
	0.1074
	0.00163958
	-0.00868756
	-0.0260747
	-0.0531839
	0.245264
	0.113208
	0.0177127
	0.000850268
	0.279834
	0.0404126
	-0.083188
	-0.0578379
	0.285979
	-0.0318701
	-0.178462
	0.528302
	0.951594
	0.24689
	-0.11119
	0.702155
	0.120841
	-0.622807
	-0.0485564
	0.232673
	-0.526251
	0.0469417
	0.138365
	-0.0148441
	-0.174173
	-0.0229574
	-0.0220981
	-0.180581
	0.126948
	0.0177447
	0.205199
	-0.628242
	-0.705556
	0.0827011
	-0.147648
	0.228004
	-0.119895
	0.44417
	0.247908
	-0.244743
	-0.10618
	0.00559995
	-0.277551
	0.00133899
	0.00675125
	-0.152329
	-0.12844
	0.305625
	-0.152932
	0.936364
	0.379996
	0.474203
	0.200046
	-0.109943
	0.321072
	0.0899044
	0.0660578
	0.769231
	0.106852
	-0.212752
	-0.298118
	-0.642015
	0.155773
	0.462676
	0.111782
	0.188862
	-0.0461382
	-0.135763
	0.0612766
	-0.377199
	-0.140482
	0.278376
	-0.0868068
	-0.12987
	0.147362
	-0.501053
	0.0951435
	0.367546
	-0.151657
	0.197348
	0.246575
	-0.0278054
	0.189794
	-0.0348182
	0.119709
	-0.212149
	0.865374
	0.0760279
	0.349442
	-0.0648657
	-0.331019
	0.152251
	-0.381008
	0.12765
	-0.227686
	0.165919
	0.41189
	0.0777012
	0.00810753
	-0.102542
	0.0274657
	-0.120086
	0.229634
	0.13154
	-0.0429448
	-0.129433
	-0.13018
	0.0473064
	-0.267173
	-0.0694187
	-0.230952
	0.0358423
	0.194072
	0.224229
	-0.199537
	0.170258
	-0.158652
	0.0230836
	-1.53346
	-0.104854
	0.0179567
	0.304053
	0.0508645
	-0.0837696
	-0.010749
	0.198527
	-0.00158856
	0.0310511
	-0.018406
	-0.735695
	0.0215587
	0.353172
	0.177312
	-0.416329
	-0.144658
	0.399551
	0
	0.0672092
	0.196553
	-0.215084
	0.17947
	1.02621
	0.0732027
	0.132444
	-0.0293199
	-0.370772
	0.0873184
	-0.225414
	0.0530058
	0.190198
	0.226913
	2
	0.00818035
	0.267776
	-0.341043
	-0.320493
	0.157666
	-0.488189
	0.23299
	-0.0419656
	0.158915
	0.108194
	-0.0246914
	0.0352104
	-0.0421352
	0.401396
	-0.0770696
	-0.253426
	0.253638
	0.666502
	-0.245676
	-0.125367
	-0.0387097
	-0.077179
	0.660115
	-0.180815
	0.152533
	0.0550378
	0.104993
	-0.244516
	-0.205215
	-0.282175
	-0.085546
	-0.229705
	0.224757
	-0.0717696
	-0.433387
	0.160252
	0.0157432
	0.223297
	-0.0159727
	0.00515132
	0.114058
	0.0875857
	-0.0591716
	-0.245954
	-0.0727598
	-0.265809
	-0.245066
	-0.255204
	0.137645
	-0.0698529
	0.0485126
	-0.0500459
	-0.075188
	-0.259087
	0.10904
	0.28053
	-0.441311
	0.289239
	-0.51721
	0.0906442
	-0.113472
	0.492172
	-0.120672
	-0.254926
	0.0348601
	-0.138889
	-0.384494
	-0.417738
	-0.0244263
	0.241183
	0.23023
	-0.15899
	0.194114
	0.151943
	0.224466
	-0.432432
	0.0489989
	-0.155561
	0.142605
	0.125081
	-0.533333
	0.0612913
	0.377151
	-0.104366
	0.0870994
	-0.58147
	-0.0990099
	0.545455
	-0.110408
	-0.559177
	0.0262484
	0.195029
	0.239911
	-0.160416
	0.118243
	-0.0900303
	0.218005
	0.140951
	-0.415094
	-0.178817
	0.01443
	0.074515
	-0.114723
	0.168059
	0.00890208
	-0.084045
	-0.137931
	-0.2116
	-0.00846189
	0.477873
	0.108659
	-0.0407432
	0.165623
	0.0839573
	0.0728625
	0.0402534
	0.0314991
	0.0688956
	-0.0453391
	-0.263919
	0.0280399
	0.537574
	0.0190495
	0.260067
	-0.333803
	0.361905
	0.0878658
	-0.616527
	-0.38512
	0.0748684
	-0.207421
	0.236093
	-0.443162
	0.0970474
	-0.0424429
	0.268956
	0.170896
	0.0361345
	0.166642
	0.445363
	-0.00945111
	0.981366
	0.111111
	-0.0687714
	-0.34384
	0.0688497
	0.0399185
	-0.00915332
	0.221381
	0.335753
	0.0529137
	0.188756
	-0.095994
	0.212785
	-0.0488978
	0.127724
	-0.267137
	0.00612258
	-0.278089
	0.204
	-0.0225641
	-0.0471659
	-1.0069
	0.0163274
	-0.082124
	0.104794
	0.0908061
	0.466188
	0.0158807
	0.0114506
	-0.244492
	-0.257381
	-0.0964361
	0.448087
	0.322552
	-0.198675
	0.0108915
	-0.0273057
	-0.0919429
	0.0298733
	0.707071
	-0.465435
	0.138623
	0.340379
	-0.192576
	0.329888
	-0.0646522
	0.111173
	-0.488604
	0.204579
	-0.211747
	-0.120008
	0.881416
	-0.103221
	0.0119765
	0.015534
	0.0310049
	-0.117048
	0.123894
	0.526786
	0.291387
	0.0898162
	0.111361
	0.689952
	0.209724
	-0.199926
	-0.0168634
	-0.365184
	0.459082
	0.0814378
	0.205435
	0.538429
	0.181839
	0.30398
	0.165432
	0.099023
	-0.0612959
	-0.207561
	0.419312
	0.731419
	0.00238194
	-0.249575
	0.451702
	0.0764894
	0.238062
	0.227568
	0.08309
	0.210882
	0.00132832
	0.219507
	-0.0694673
	-0.0397932
	-0.244674
	0.0479148
	-0.222843
	-0.168386
	0.573203
	-0.0409195
	-0.0482965
	-0.0789474
	-0.118352
	0.0691304
	0.0646126
	-0.387597
	-0.0640545
	0.575851
	0.20204
	0.0721012
	-0.275449
	-0.295049
	0.266534
	1.07656
	0.447366
	-0.350045
	0.0455996
	0.00498897
	-0.263317
	-0.0413233
	0.0966212
	-0.192
	-0.261618
	0.6
	0.0966421
	0.199943
	-0.338369
	0.344705
	-0.0684603
	-0.144846
	-0.0289588
	0.296981
	0.0114304
	-0.182654
	0.197085
	0.0576438
	-0.0453413
	0.0444509
	-0.0524389
	0.216235
	0.390194
	-0.0134125
	-0.26702
	-0.62033
	0.402892
	0.292609
	0.275414
	0.0854079
	-0.00218341
	-0.043507
	0.0902759
	0.717557
	0.0733828
	-0.330709
	0.236242
	-0.0483535
	0.282899
	0.240996
	-0.119723
	0.228524
	0.190644
	0.024531
	-0.475734
	-0.0651609
	-0.33805
	0.102305
	-0.289154
	0.133407
	-0.32045
	-0.0603622
	-0.0209492
	0.263596
	-0.13079
	0.0198729
	-0.290019
	0.0902796
	0.0689948
	-0.524638
	0.405652
	0.126155
	-0.145515
	0.0624235
	-0.409671
	0.136804
	-0.151417
	0.0334264
	-0.0659841
	0.52381
	-0.199946
	-0.137455
	-0.430937
	-0.178404
	0.371353
	0.247004
	0.317372
	-0.157556
	0.0219026
	0.321423
	-0.283337
	0.51669
	-0.231092
	-0.237186
	0.23363
	0.0167835
	-0.0319802
	-0.210605
	0.0584049
	0.206421
	0.0327623
	-0.398889
	0.0515845
	-0.118655
	0.302726
	-0.267176
	-0.0153246
	-0.169359
	-0.0356391
	-0.30363
	0.0379737
	-0.403176
	-0.143484
	-0.0760124
	-0.216612
	-0.324324
	-0.204082
	0.182033
	-0.13705
	-0.102362
	0.0019748
	0.119433
	-0.0875968
	-0.365237
	-0.347107
	0.246445
	0.103193
	0.394926
	0.0832215
	0.366735
	-0.0731605
	0.00982634
	-0.0610715
	0.427746
	0.292379
	-0.467505
	0.209761
[truncated: 501 more rows]

## Sheet: 5H
ramping rate
Pyramidal	Gaussian fit
-0.890137	0.321711
0.222945	-0.391368
-0.0941061	0.0827807
-1.18359	-0.32456
0.249883	-0.62173
-0.867822	-0.117407
1.26869	-0.169987
0.199023	-0.271458
-0.691677	0.368819
0.569277	-0.287503
-0.372998	-0.388337
-0.0136539	0.180615
0.828648	0.135898
0.606322	0.458884
-0.266463	0.438154
0.614331	0.0703165
-0.723555	0.0384004
1.13785	-0.361796
0.563468	-0.138167
-0.00132491	0.0503887
-1.19543	-0.152485
-0.56999	0.126799
0.385286	-0.0413035
1.03103	0.849774
1.44859	-0.340371
1.07199	-0.141562
1.43763	-0.265307
0.507786	-0.0672092
0.0257349	-0.0310046
0.692149	0.710396
0.590462	-0.411851
-0.0509751	-0.690101
-0.150607	-0.422967
-0.0266473	0.76487
0.259651	-0.265012
-0.00970232	-0.521742
-0.0640993	0.175076
-0.445657	-0.427678
-0.472985	0.14621
-0.311371	-0.321402
-0.180143	0.481404
0.015973	-0.738697
0.161102	-0.324873
-0.0559463	-0.274814
0.564659	0.0413776
0.22531	-0.312008
-0.452297	-0.452662
-0.193119	-0.193001
1.32799	0.419132
-1.29965	0.450115
-1.5325	0.185655
0.91771	0.139236
0.666881	0.185641
0.336824	-0.26034
0.253072	-0.223172
0.650662	0.831699
0.61885	0.379251
1.01488	0.469987
0.451434	-1.19475
-0.642463	-0.328914
0.117906	0.699412
0.194464	0.294648
0.32577	-0.272016
0.382319	0.313338
-0.238248	0.40412
0.243419	-0.0553645
0.887098	-0.222347
0.00571722	-0.419223
0.350878	-0.313918
0.0556832	-0.459844
-0.263858	0.256242
0.0214432	-0.248034
0.320191	-0.508204
-1.4459	-0.49493
-0.289617	0.069173
0.115469	0.253648
0.316316	-0.435751
-0.481331	0.38101
-0.693475	-0.345984
-0.149536	-0.43062
1.48836	0.782171
-0.102335	-0.283158
0.614795	-0.237018
0.100047	-0.136299
0.630558	0.0779945
0.907094	0.0661468
1.16707	-0.176724
0.0167619	-0.869272
0.29252	0.567142
1.01859	-1.12136
0.0986427	-0.248268
0.108776	0.469539
0.165847	-0.187162
-0.232484	0.068983
-0.0413879	0.268182
-0.27754	0.0940734
-0.0650921	-0.672639
-0.65043	0.503153
-0.0967753	-0.0398685
-0.623557	0.119791
-0.110802	-0.185858
-0.577603	-0.797084
-0.723872	0.071807
-0.507793	-0.397258
-1.18468	-0.31071
0.308412	-0.103646
-0.471836	0.594576
-0.159955	0.182874
0.218334	-0.13489
0.447216	-0.407325
0.591225	-0.266562
0.796761	0.00133502
-0.138675	0.671473
0.0610827	-0.862501
0.136016	0.440483
0.140326	-0.377479
-0.0438425	0.685132
-0.155589	-0.634138
-1.04903	0.777035
0.0191936	0.0366098
-0.0103373	0.470352
-0.226872	0.381658
0.0579745	-0.549872
-0.034862	0.103477
-0.317191	-0.927257
-0.0372008	0.2772
0.145109	0.328326
-0.0689997	-0.643551
-0.0530422	-0.50241
0.165263	0.272019
0.232888	0.173156
0.585967	0.239037
0.209028	-0.540375
0.519849	-0.101511
-0.494017	0.0674617
-0.0956432	-0.284174
-0.165881	-0.144676
-0.274649	-0.494418
-0.137665	-0.220378
-1.11807	-0.092558
0.248803	-0.014386
-0.173887	-0.601337
-0.240553	0.142805
-0.91357	0.33503
-0.233392	-0.791994
0.652029	-0.498218
0.361318	-0.250061
0.288068	0.37761
-0.803198	1.13419
0.353808	-0.667016
-0.371999	-0.675573
-0.640098	0.859315
0.309427	0.367818
-0.432121	-1.15671
0.214758	0.13195
-0.373973	-0.748609
-0.0578413	0.307466
-0.0337959	0.575033
-0.349648	0.288347
-0.0745701	-0.799185
0.389544	-0.193696
-0.07349	-0.169759
-0.621689	0.0968441
-0.661753	0.133821
-1.1875	-0.440921
-0.944884	0.8571
-0.0792314	0.285852
0.238197	0.0509726
-0.538085	0.00983386
-0.38079	-0.295503
0.0286406	-0.383636
0.51967	-0.329218
0.048268	-0.200026
-0.341698	0.218346
0.0411531	0.184666
0.0201537	-0.47931
0.0310017	0.705859
-0.529875	-0.247631
0.554968	-0.675661
-0.796535	0.429537
0.392617	0.884608
0.304787	-0.397904
-0.257146	0.26203
0.623319	0.353841
0.088972	-0.0480408
0.0996447	0.3169
-0.0194089	0.380613
-0.327282	0.0519078
-0.43092	0.1866
-0.759177	-0.348875
0.338824	-1.34368
-0.324088	-0.491369
-0.124726	0.420949
0.433578	1.16764
1.10659	0.313533
-0.72165	0.602106
-0.815705	0.65305
-0.621843	0.188485
0.0578298	-0.285029
0.184122	0.124371
-0.0815537	-0.548793
0.235018	0.17999
0.0998764	0.434629
0.469102	0.891238
-0.565819	-0.0731172
-0.664741	0.332068
-0.979396	-0.0437653
0.34997	0.833004
-0.243955	-0.431162
-0.950882	0.306071
-1.07507	-0.455721
0.320048	-0.0843498
-0.155127	0.104614
0.188128	0.862579
-0.469813	-0.477398
0.0130929	-0.14244
-0.363808	0.392608
-0.157519	-0.0677764
-0.84906	-0.417872
-0.223934	-0.202142
0.296343	-0.00423185
-0.0852457	0.243369
-0.561661	-0.454646
0.0348781	0.454084
-0.206085	-0.645742
-0.00991732	-0.0374651
-0.585871	0.200312
-0.0656396	0.524073
-0.314436	-0.0220882
-0.16305	0.0418983
0.589268	0.251924
-1.70057	0.619547
-0.916955	-0.240925
-0.403749	0.615341
0.318032	-0.127217
0.106856	-0.162373
-0.0528704	0.151883
0.154312	0.936697
0.0233012	-0.436202
0.130429	0.256981
-0.106504	-0.072154
0.154654	-0.452444
-0.437037	0.39068
0.419806	-0.126761
-0.335478	0.473339
-1.14526	0.284138
-0.839249	0.770704
-0.162071	-0.404809
-0.317091	0.167997
-0.318308	-0.441856
-0.110942	-0.713733
-0.037642	0.0975872
-0.908748	-0.22279
0.00341708	0.267053
0.217729	-0.150295
0.411186	-0.594309
0.508021	-0.739757
0.717233	0.159578
-0.142156	-0.203497
-1.16216	-0.102224
-0.979094	-0.209813
-0.695746	0.0724457
0.15437	0.1817
-0.530139	-0.426128
-0.0260884	0.662128
1.11895	-0.200437
-0.0907779	0.665434
0.524732	-0.418721
-0.695403	-0.129768
0.330168	0.140388
-0.687724	-0.727177
0.734681	0.146703
-0.654684	-0.219537
0.929232	-0.851602
0.471866	0.332512
0.0831243	0.48146
-0.718184	-0.189944
-0.236191	0.259788
-0.360531	-0.14859
0.241564	-0.169747
0.47828	1.15517
0.0464456	-0.0879617
0.235956	0.07162
0.0427695	0.178919
0.290563	0.0517369
-0.379798	-0.0645882
-0.240481	-0.178631
0.424254	0.0110763
0.442992	-0.0410024
0.533867	0.146477
0.325816	0.881774
0.103165	0.11915
0.450944	0.316293
-0.313805	-0.24357
-0.395811	-0.359818
0.0645369	0.395629
-0.159138	0.385906
-0.191123	0.443278
0.152883	0.962646
0.447528	0.0780502
-0.493358	0.544452
0.33722	0.0537788
-0.754933	-0.607607
1.18414	-0.747917
-0.45821	-0.299515
-0.878775	-0.841022
-0.553362	0.113281
-0.726698	0.237079
-0.471137	0.609309
0.0393414	-0.482989
0.935752	0.38678
0.173961	0.61578
0.179074	0.300318
-0.0412747	-0.549649
0.0266558	-0.201652
0.0586536	0.0715616
0.395514	-0.584033
0.0512019	0.124439
0.109859	-0.724084
-0.116842	-0.160175
-1.28796	0.291848
-0.0450009	-0.208147
0.354112	-0.656093
-0.0511469	-0.0512871
0.00511571	0.316057
0.256349	-0.558045
0.636088	-0.506854
-0.248813	0.151276
-0.368038	0.568343
0.298395	0.732306
-0.0342107	-0.419815
-0.998708	0.141224
0.401998	-0.28491
0.388155	-0.281731
-0.0243594	0.422303
-0.161332	-0.787276
0.0533611	0.0180929
-0.888648	0.108003
-0.91322	0.496445
1.06178	-0.306987
-0.256626	-0.392202
0.515613	-0.357061
-0.323706	0.364999
0.382276	0.224289
-0.711262	0.407868
0.244935	-0.599589
0.075127	-0.307494
0.21471	-0.00105921
-0.0367778	-0.0103063
0.441752	0.501787
-0.450666	-0.12847
0.136619	0.819362
-0.278165	0.52081
0.645822	-0.018011
-1.05287	-1.28324
0.500506	-0.29671
0.367051	0.303362
0.574014	0.124015
-0.0573301	0.425201
-0.458038	0.608389
-0.0878158	-0.304142
0.245574	-0.177681
-0.0933201	0.134797
0.282048	-0.845596
0.229618	0.895289
-0.0581005	-0.632995
0.0949986	-0.620573
-0.0708088	-0.371448
0.155143	-0.0802294
0.0370132	-0.0701495
-0.141469	-0.266416
-0.147311	0.381008
-0.922035	-0.246266
-0.695187	1.3149
-0.13719	0.912461
0.763033	-0.325136
-0.516318	-0.556837
0.439537	0.163487
-1.45272	-0.439754
0.169544	0.272174
0.553206	-0.624295
-0.124162	-1.85643
-0.248261	-0.20408
1.01226	0.292794
-0.919544	-0.595048
-0.695144	-0.415667
-0.184839	-0.13601
-0.72524	0.147039
0.00408056	-0.937764
0.323911	0.82156
0.190438	0.0523549
-0.0132983	1.15011
-0.120522	0.0663216
1.18788	0.383985
-0.695131	-0.401202
0.703804	-0.28372
0.533506	-0.846297
0.448142	-0.206389
0.287445	-0.16381
-0.123408	-0.16467
0.374646	0.0333557
0.0981569	-1.04346
-0.0849204	0.251328
0.0792327	0.381471
0.4429	-0.0819693
0.391829	-0.164286
-0.0123545	-0.0485082
0.334014	-0.242231
-0.782189	-0.207311
-0.511552	-0.645416
0.279007	0.458896
0.365236	0.0684143
-0.426796	-0.125638
1.40244	-0.817662
-0.672631	-0.500005
0.330306	-0.326017
0.646458	-0.658988
0.0821897	0.536646
0.890231	0.180479
-0.55689	-0.0307254
0.313979	0.0719016
0.421178	0.483058
0.433754	-0.266104
0.389017	0.0388499
0.339038	0.322509
0.137498	0.200531
0.206923	0.00557871
0.0803712	-0.0926755
0.368543	-0.00158255
-0.600277	0.757536
-0.0563256	0.838771
0.00893694	-0.513223
1.31831	0.424994
-0.688874	0.18149
-0.124769	0.381459
0.342684	-0.444521
-0.140032	-0.560625
0.47723	1.04022
-0.0296222	-0.0068808
0.00766283	-0.369921
0.623367	0.0890297
-0.685522	0.449879
0.46304	0.754884
0.125412	-0.209721
-0.75579	0.160183
-0.0127869	-0.56263
0.078946	0.132699
-0.15251	-0.220922
-0.187122	0.503507
0.417832	0.325794
-0.651854	-0.0847296
-1.37508	0.269548
-0.00292115	-0.570101
0.604316	0.451713
0.635647	-1.33176
-0.111747	0.279138
-0.307461	0.81041
-0.125826	0.355643
0.255665	0.292169
-0.474303	-0.205038
0.0937208	-0.551467
-0.476326	0.933042
0.350036	-0.101029
0.00325593	-0.401552
0.349437	-0.0164867
-0.457597	-0.716054
0.31112	-0.145829
-0.056635	0.0622698
0.825416	-0.739933
0.642017	0.156496
1.00853	-0.649524
-0.0231758	-0.416601
0.209507	-0.0098496
-1.50953	0.0121887
0.352533	0.19765
0.0989836	0.176207
0.201329	0.0490228
-0.27978	0.052495
-0.594771	-0.364824
-0.224883	-0.942507
0.12797	-0.0927229
-0.8019	0.267672
-0.697627	0.0971121
0.318055	-0.310941
0.334702	-0.881873
0.860109	-0.0702643
0.600124	0.789453
0.306188	0.717285
-0.822516	0.755587
0.056778	-0.785656
0.0314184	-0.109709
0.106553	-1.21588
0.501345	-0.267813
0.10656	-0.697814
0.403489	-0.17591
0.222014	1.06619
-0.757215	-0.453769
0.707606	0.286624
0.200992	0.0091026
-1.58393	0.271311
-0.291205	-0.0634795
-0.522625	-0.594936
-1.16974	0.893056
0.156398	-0.331653
-0.175257	-0.186053
-1.26559	0.172723
-0.491909	0.736247
0.15075	0.264013
0.548542	0.282738
-0.237605	-0.0734355
0.202647	-0.387066
-0.0244016	-0.49978
0.0499269	-0.506612
0.0947062	0.567462
-0.297382	0.424714
1.2586	0.0939656
-0.169416	-1.05588
-0.166996	0.195645
1.09426	0.603394
-0.433714	-0.567373
-1.22677	0.33693
0.385222	0.394474
0.943773	-0.245802
-0.758186	0.22725
0.181485	-0.312005
-0.294451	-0.0544442
-1.22219	0.083815
0.265951	0.610508
-0.468297	0.32527
0.413877	-0.822266
0.732015	-0.0249689
0.078067	0.162034
0.0208343	0.385512
-0.0592174	-0.0192283
0.354231	0.38401
-0.553837	0.177239
0.556316	-0.0291953
0.607556	0.324587
-0.154732	-0.759589
-0.128527	0.163676
0.111527	0.0455006
0.40821	0.74254
0.548154	-0.213151
0.0312534	0.178032
1.2574	-0.396117
-0.618155	0.00673086
0.949383	0.0842722
0.556467	-0.417198
-0.305548	0.0857387
0.531984	0.402254
-0.16566	0.413686
0.925606	-0.216401
1.0562	-0.909294
0.169238	0.272955
0.528952	-0.305896
-0.0630589	-0.212538
-0.129538	-1.2231
1.23516	-0.0696469
0.194977	-0.453983
0.0364057	-0.596174
-0.101253	0.165233
-0.261971	0.931213
1.73825	-0.577754
0.295653	-0.246422
0.738535	-0.507389
0.570265	-0.769795
0.173295	0.585758
-0.0790783	-0.40051
1.07568	-0.242437
0.539307	0.991129
-0.126047	-0.711834
-0.544805	1.0066
0.134386	-0.137216
1.72655	0.0782438
0.391262	-0.435115
0.171708	-0.527914
-0.133905	-0.0838477
-0.100414	0.429583
-0.778115	-0.230634
0.318634	0.854649
-0.601628	0.147971
0.391306	-0.510327
0.609315	-0.200024
-0.208076	-0.247707
0.299185	0.497861
0.217713	-0.422895
0.488208	1.23993
0.621344	0.386393
0.943599	0.194688
-0.363056	0.448448
0.744408	0.241002
0.102751	-0.178746
0.443815	0.283306
1.1794	-0.0516476
-0.475031	-0.233862
0.119001	-0.178407
-0.153842	-0.16758
-0.0466454	-0.0100177
-0.502351	0.644035
-0.158349	0.0708586
-0.0677431	0.578109
0.212944	0.233392
0.170032	-0.352958
-0.0907049	-0.080739
0.087179	0.247279
0.0785005	1.35652
-0.166671	-0.844854
-0.142908	0.208465
0.355088	0.238034
0.162547	0.678908
0.426587	-0.647322
-0.0260033	0.682018
0.629453	0.232057
-0.168618	0.442061
0.276504	-0.278931
0.442264	-0.395117
-0.0888245	0.0228181
0.130868	-0.193281
0.240843	-0.396041
0.323742	0.716393
-0.153108	-0.613647
-0.213487	0.0551428
-0.195187	0.262729
-0.223518	0.450429
0.403956	0.136441
-0.246222	0.0618811
0.045731	-0.722395
-0.210448	-0.861211
-0.0889073	0.768355
-0.301624	0.703951
-0.303291	0.289574
-0.0570658	-0.207359
-0.0396693	0.0624018
0.0473662	-0.761218
-1.24065	-0.50935
-1.36904	-0.723504
-1.89377	0.501323
-0.170635	0.118493
-0.761397	-0.559687
0.55304	-0.0149313
0.219013	-0.0472026
0.487019	0.732526
-0.101169	-0.60606
0.623875	-0.0365907
0.502682	0.575433
-0.560191	0.583487
0.419995	0.0299066
-0.355153	-0.125947
-0.0783626	-0.629628
0.000706131	-0.437745
0.137444	0.299365
0.108464	-0.149545
0.658121	-0.125228
-0.671585	0.466878
-0.282267	-0.081019
0.852579	-0.444091
1.53948	-0.0415418
-0.014969	0.261637
0.333051	-0.432433
-0.508267	-0.233661
-0.117272	-0.246223
-0.0599042	-0.210376
-0.887985	0.256645
0.239683	-0.281849
0.285318	0.605335
-0.789086	-0.491645
-0.707741	0.0962504
0.246705	-0.00621484
-0.900813	0.354431
-0.114227	0.124884
-1.27972	0.61684
-0.710895	0.111252
1.35402	-1.17796
0.678407	0.222661
-0.201195	0.464803
1.08069	-0.631532
-0.588065	-0.117728
0.0965428	0.655252
-1.52021	-0.680075
-1.35822	0.00146946
-0.249065	-0.368022
-0.388014	0.492708
-0.349017	-0.22678
0.0413244	-0.258663
0.743687	-0.123525
-0.100168	-0.324302
-0.711966	-0.181674
-0.747231	1.04535
0.172247	0.232132
-0.167474	-0.692138
0.724111	-0.169709
-0.428366	-0.350696
-0.49513	-0.674716
0.494426	0.505783
0.296326	0.423672
0.721657	-0.302186
0.18561	0.245073
-0.539862	0.246586
-0.0937703	-1.08614
-1.13001	-0.101178
-0.838235	0.611987
-0.581954	0.346574
-0.192719	-0.335189
-0.0865021	-0.384856
0.046208	0.0919029
-0.288435	-0.505604
0.173846	-0.115972
0.500616	-0.375405
-0.0445814	0.764524
-0.579907	1.14677
0.115464	0.239388
0.496726	0.17462
-0.603917	0.0174163
0.0908958	-0.00201043
0.0025267	-0.149237
-0.405794	0.488745
-0.0525698	-0.120939
-0.176537	0.0948664
-0.00500287	0.173985
-0.0259147	-0.77938
-1.03032	0.426515
0.243916	-0.0900117
-0.494227	-0.322976
-0.067737	0.406987
0.113831	-0.56115
-0.16086	0.342892
-0.416619	-0.908183
-0.238618	0.74303
0.263986	0.0538783
-0.231607	-0.186412
0.382945	0.388175
0.425763	0.575057
-0.534457	0.757578
0.673073	0.548004
-0.616411	-0.579355
-0.0633059	-1.06415
0.444204	-0.0486761
0.307435	0.328043
-0.000379252	-0.0116321
-0.26418	0.141091
-0.0892183	-0.255369
0.0812062	-0.16796
0.076628	0.322301
0.330523	-0.79547
0.309878	-0.167599
0.104449	0.0646216
0.350017	0.0664496
0.0712357	0.0564722
-0.267111	-0.110109
0.12614	-0.345391
0.283419	-0.21147
0.00469261	0.377923
-0.175241	-0.40884
-0.0613375	-0.261596
0.106138	0.0911349
0.215209	0.311885
-0.126937	-0.309858
0.050087	0.606797
-0.802317	0.68974
-0.895903	-0.458331
-0.352047	0.0920857
-0.240169	0.225393
-0.0242988	0.445619
0.420512	-0.049742
-0.465452	1.33297
0.753694	0.764745
0.83904	-0.270321
0.784291	-0.296947
-1.52164	-0.125636
0.543394	0.647835
-0.766587	0.172561
0.38998	1.14735
0.51283	0.0738803
0.73893	-0.719869
-0.39298	0.308847
-0.875342	0.355547
-0.959089	0.613226
-0.297176	-0.0145434
-0.409483	0.347329
0.349069	0.27079
-0.455765	-0.739692
0.508683	-0.202334
-0.300182	0.479951
-0.634009	0.0908056
-0.229037	0.477362
0.17767	-0.440906
0.0156741	-0.359713
-0.855252	0.29464
0.431773	-0.487468
0.0370098	0.0809114
-1.0306	-0.0998089
0.310856	-0.361258
0.148816	0.148602
-0.209536	-0.908776
0.118183	-0.0936829
-0.0511936	-0.478613
-0.214884	0.795142
-1.00254	-0.704206
0.664228	-0.682461
-0.485311	0.1691
-0.185626	0.239196
-0.0570697	0.280023
-0.227288	-0.331991
-0.585356	-0.206948
-0.203309	-0.281912
-0.49471	0.190532
-0.221091	0.778081
-0.224736	-0.524432
-0.71845	0.806406
0.297547	0.824471
-0.245514	-0.058144
0.354601	1.14968
-0.0622442	0.155188
0.811056	-0.409817
-0.0782052	1.65468
0.0267019	-0.473958
-0.164479	-0.103169
0.0751434	-0.159172
0.61555	-0.373964
-0.0224175	-1.00816
-0.177862	0.521942
0.0808685	-0.448833
-0.194358	0.415762
-0.370097	0.199567
0.422576	-0.267568
1.34066	-1.04736
0.382705	-0.421779
-0.19459	0.150823
0.178752	-0.261657
0.836395	1.08912
-0.419565	0.73906
-0.548831	-0.268698
0.0915845	-0.793666
-0.0832132	-0.236978
-0.0928296	0.524384
-0.126351	-0.164834
-0.134167	-0.017601
-0.312655	-0.47886
-0.110528	-0.251979
-0.332057	0.319738
-0.581327	0.291995
-0.0342568	-0.443692
-0.0165925	-0.917895
-0.0343015	-0.71928
-0.434549	-0.29797
0.0895451	-0.442981
-0.310244	1.0885
-0.348981	0.995333
-1.01806	0.501174
-0.101286	-0.878953
0.158355	0.0797861
0.127684	-0.258559
-0.577981	0.175021
-0.504104	-0.209221
0.103409	0.321477
0.493033	0.509314
0.249655	0.0509777
0.273634	-0.172229
-0.363326	-0.555378
-0.145709	1.10741
0.0641262	1.36356
-0.441789	-0.578344
0.117161	-0.210193
-0.668449	0.104516
0.3542	-0.470416
0.434116	0.366207
0.220779	0.0973301
-0.228116	0.0614441
-0.285337	-0.90265
-0.120577	-0.00909261
0.30832	0.00865799
-0.032519	-0.492027
-0.12608	-0.897434
0.340606	0.224395
-0.0731504	-0.37158
-0.0390994	-0.668022
0.0942472	0.165206
-0.145148	1.17723
-0.110049	-0.017889
-0.379786	0.270038
-0.101491	-0.333363
0.00410343	-0.558023
-0.170783	0.161378
0.234087	-0.657761
-0.162728	0.0133749
0.0686201	0.31387
0.66449	0.145401
0.429369	0.490736
0.870647	0.985703
0.244769	-0.341671
0.514405	0.634217
-0.0671797	-0.724873
-0.0436614	-0.343349
0.218631	-0.161395
0.227489	-0.207211
0.450669	-0.471631
-0.41589	1.02067
0.0488667	-0.177015
-0.309559	-0.325096
0.0669553	-0.12912
0.275379	0.395078
0.16296	-0.302877
0.192917	-0.198262
-0.106413	-0.843379
-0.33464	0.561945
-0.185465	-1.34682
-0.358874	0.679058
-1.05255	-0.791056
1.05472	-0.765476
-0.291962	-0.00677083
0.125127	-0.625366
-0.16738	0.509991
0.0128015	-0.2982
0.0611136	-0.252074
-0.139254	0.601755
-0.407465	-0.365132
-0.101557	0.0317581
-0.24326	-0.380032
0.513051	0.904881
-0.313911	0.297251
-0.3124	1.14437
0.019463	-0.746521
-0.220352	-0.0777931
0.0137251	0.0505605
0.458056	0.678318
-0.162043	-0.0257551
0.607128	-0.0290109
0.769728	-0.0994331
-0.0570991	0.506503
0.310931	-0.0585891
0.648471	0.0229572
0.330633	0.239984
-0.0667837	0.839767
0.409772	-0.0367543
-0.324799	-0.0122969
0.497795	-0.176452
0.582527	0.113197
-0.531793	-0.624857
0.443888	0.53272
-0.106195	0.0350937
-0.095561	0.294468
-1.90525	0.233185
0.066641	0.494618
0.0181486	0.676077
0.126144	0.524867
-0.123293	0.0910106
0.173725	0.301732
0.351833	-0.255667
0.3097	0.250479
0.0990633	-0.195204
0.149954	0.111063
0.0762131	0.0429827
-0.0686838	0.15271
0.10781	0.970247
0.112016	-0.381124
-0.087434	-0.682437
-0.0202057	-0.0233098
-0.000840025	0.45312
0.148409	-0.256668
-0.1691	0.173032
-0.143595	-0.67116
-0.247098	-1.30088
-0.192764	0.734453
-0.2676	-0.904034
-0.062267	-0.513582
0.45459	-0.320293
-0.0419302	0.673129
0.884798	0.476767
0.731061	0.838082
0.068781	-0.662762
-0.146878	0.331281
0.473912	-0.157749
0.166455	0.541086
-0.305979	-0.820177
0.887227	0.0474094
-0.405213	-4.74791e-05
-0.00914308	0.593738
0.108468	0.78913
-0.392375	-1.0396
-0.262418	-0.320576
-0.85731	0.489616
0.603053	-0.00816312
0.253318	-0.373029
-0.0351589	0.0943834
0.0125992	-0.229137
0.555732	-0.0538525
0.166597	-0.626544
-0.572484	0.150952
-0.177566	-0.54848
0.124333	0.206342
-0.460331	0.527387
0.705552	-0.14087
0.482618	0.268138
0.266434	-0.184839
0.542338	-1.05954
0.381481	-0.608135
-0.133311	-0.0698216
0.152248	0.28998
-0.344515	0.506345
-0.802149	-1.296
0.180495	-0.388666
-0.526183	0.567817
-0.125008	0.095697
0.113552	0.226572
0.113829	-0.379684
0.245775	0.24182
0.703372	0.0620528
0.0195848	0.723851
0.180849	0.735177
-0.000755895	-0.244724
0.287879	-0.464832
0.253017	0.309366
-0.382031	0.242706
0.125653	0.132337
-1.14702	-0.247196
-0.381176	-0.521535
-0.245854	0.203404
-0.241788	-0.103153
-0.0109431	0.0279558
0.217931	0.117937
-0.0774956	-0.281429
0.359104	-0.267977
0.459583	-0.720435
-0.0609972	0.708074
0.240966	-0.327131
-0.717611	0.0935087
0.628019	0.151986
0.209428	-0.0726944
-0.259414	-0.47554
0.325275	0.100871
0.142592	0.0675446
0.993374	0.315633
0.022978	0.79364
0.759768	0.431786
0.192435	0.265697
-0.199261	0.398955
0.0572062	0.163647
0.720731	-0.617232
-0.330237	-0.519569
-0.694956	0.160056
0.45432	-0.350803
0.337085	0.249317
0.533751	-0.468646
0.140819	0.557349
0.106025	-0.328278
0.177553	-0.378432
-0.240545	0.322191
0.207513	0.1786
-0.023381	0.00403675
1.21933	-0.888367
1.58414	-0.16521
-0.0673653	-0.118263
-0.242172	0.509437
1.08516	-0.27474
0.550642	0.34608
0.871778	0.640056
-0.34431	-0.955504
-0.260435	-0.513102
-0.421165	0.360356
0.336736	0.693064
0.549096	0.191541
-0.0313389	0.0139788
0.0327941	0.962024
-0.6677	0.084469
-0.396842	0.127787
-0.7557	0.319468
0.586127	-0.120486
-0.343095	-0.242318
-0.620415	0.0959093
-0.121837	0.624126
-0.0869261	0.177473
-0.423931	0.0143041
-0.358354	0.635435
0.288201	-0.175409
-0.653492	-0.10297
0.195606	-0.118748
0.781796	0.400401
-0.205509	0.435979
0.136361	0.232708
0.334266	0.224406
0.0115292	-0.243979
-0.551559	-0.559377
0.443955	0.82529
-0.0414361	0.0606367
-0.143429	-0.818761
-0.0649764	-0.431722
0.426594	-0.274237
0.0772585	-0.236245
0.543208	0.807893
0.180435	0.0800096
-0.0893786	-0.42836
-0.141206	0.416027
-0.977244	-0.0389364
0.074092	0.41438
0.180265	0.183359
-0.372183	0.485264
-0.237433	-0.522985
0.014357	-0.55168
0.31672	0.268752
-0.113025	0.67287
-0.0262889	-0.0666373
0.0283168	-0.606315
-0.113231	-0.299518
1.3548	-0.29859
0.157386	-0.484837
0.130084	-0.677659
-0.554513	-0.327933
0.0128016	-0.741685
-0.746305	-0.161555
0.192465	-0.0154848
0.4195	1.22762
0.158028	-0.152632
-0.161696	0.338073
1.1335	0.037174
-0.171927	0.62053
0.863936	0.717322
-0.348676	0.509143
-0.627324	-0.346504
0.705877	0.177192
-0.692033	0.231128
-0.338504	0.182705
0.15912	0.0682497
0.0701474	-0.60423
-0.346815	-0.383698
0.0920792	0.0669231
-0.929608	0.108167
-0.450477	0.257884
0.129128	0.16128
-0.117566	0.142301
-0.135011	-0.498175
-0.823375	-0.954547
-0.212841	-0.700431
0.270471	-0.122347
0.177888	-0.0429683
0.0795515	0.00627144
2.24502	-0.167272
0.889928	-0.525291
0.0444114	0.306581
0.53233	-0.323877
0.00744868	0.197024
0.254782	-0.384656
0.295889	0.200964
-0.221983	0.14819
-0.505553	-0.356813
-0.524256	0.371313
-1.20361	-0.479962
-1.33203	-0.00454216
1.27898	-0.577256
-1.4906	0.773299
-1.54702	-0.392705
-1.33173	-0.309081
1.8662	0.240081
0.426261	0.0256588
1.08654	-0.0958377
0.179984	-0.350328
-0.0307892	-0.502599
0.135664	0.665894
-0.136994	-0.249944
-0.205661	0.566781
-0.0147368	-0.111726
0.204714	0.0773295
-0.0505566	0.34261
0.456694	0.241072
0.611738	0.324868
-0.414765	-0.286018
-1.05245	-1.24114
-0.108761	-0.0744601
-0.653921	-0.727702
-0.4882	-0.0278546
-0.189334	-0.47052
0.715576	0.588868
-0.218716	0.102394
0.0356694	-1.0735
0.144693	0.176737
0.697365	0.820086
-0.0185634	-0.46494
0.171502	-0.374375
1.47906	-0.58257
0.481625	-0.219608
0.14108	0.23564
-0.996163	-0.259078
0.178731	-0.796823
0.437378	-0.163765
-0.0162497	0.0798161
-0.160124	0.131778
0.102189	0.193405
-0.677533	1.46749
0.153012	-0.127866
0.0519566	-0.713762
0.174853	0.175792
-0.122911	-0.89045
0.022468	-0.30269
-0.076957	-0.116126
0.226181	0.596968
0.0641461	-0.48753
-0.0680743	-0.704382
0.621268	0.0733752
0.0769288	-0.673659
0.02517	-0.403935
-0.551899	-0.0920739
0.160616	0.094574
0.557378	0.251612
-0.0566358	0.148737
-0.0638537	0.151605
0.735484	0.129899
-0.817021	-0.498035
1.6345	-0.283078
-0.511354	0.300175
0.107486	0.0481873
0.0265725	0.211993
-0.411032	0.347888
0.647516	-0.151823
0.815499	-0.173188
0.331119	-0.393737
-0.701243	0.0988819
-0.206151	-0.287846
0.199798	0.732101
0.046969	0.207961
0.240114	0.632173
0.0171809	-0.262871
0.2444	-0.144946
0.202073	0.465333
0.180153	-0.439273
-0.14052	0.435863
0.190437	-0.129637
-0.465334	0.457722
0.0104252	0.399129
0.170197	-0.474533
-0.61434	-0.685712
-0.150452	0.120448
-0.133119	0.0027597
0.0967316	-0.3064
-0.350232	0.297671
0.0821384	0.728675
0.161416	0.271819
0.215903	-0.379724
-0.120103	-0.0424833
0.185518	-0.219217
-0.0892778	0.322312
-0.242522	1.04005
-0.0185671	-0.240165
0.589833	0.458423
0.226178	-0.278707
0.0729442	-0.812839
-0.732762	-0.390081
0.761473	0.007878
0.0575904	0.585526
-0.429379	-0.836391
0.0284708	-0.658498
0.408239	-0.601638
-0.18859	0.245221
0.161469	-0.133711
0.14613	0.409299
0.645731	0.588327
0.465119	-0.626345
-0.0937302	0.0475767
0.256106	-0.847491
0.323105	0.375706
-0.387882	-0.436711
0.114684	0.389991
0.173058	-0.13133
1.31429	-0.227423
0.716511	0.155461
0.604634	-1.07225
-0.229895	-0.318247
-0.161341	0.284828
-0.646048	-0.0374292
-0.714474	0.376477
-0.448268	0.219003
-0.283573	0.583026
0.400296	-0.38764
-0.439737	-0.582376
0.219866	0.888672
-0.278031	0.363046
-0.06983	0.302279
0.0118044	-0.0428905
-0.000245621	1.00868
0.064254	-0.78051
0.129509	0.229885
0.549878	0.188272
0.061287	1.3649
0.189327	-0.118113
-0.707293	-0.203047
-0.805852	0.525168
-0.805679	-0.0116206
0.0668502	-0.532918
-0.0765361	0.293774
0.357439	0.0150421
-0.535289	-0.266419
-0.426204	-0.0996173
0.287992	0.558696
0.268561	-0.314345
-0.923769	0.128558
0.166761	1.0404
-0.619136	-0.0305391
-0.229509	0.398483
0.00270857	0.0836208
-0.076494	0.138692
0.330352	0.212904
-0.628949	-0.303564
0.754488	0.0604838
0.181312	0.864245
0.0200582	0.160119
-0.418074	0.821389
-0.376044	0.327691
0.488474	-0.374512
-0.00416859	0.260173
1.57746	-0.376165
-0.0486947	0.376565
0.0322859	-0.164682
-0.378812	-0.548423
0.343654	-0.0248599
-0.319017	-0.641606
0.250805	0.101778
-0.21603	-0.236622
-0.862882	0.554408
-0.485387	0.296401
-0.223608	0.398778
-0.0809546	-0.316351
-0.357248	0.389346
-0.370172	0.0250408
0.237112	-0.883849
0.0339536	0.412636
-0.190552	-0.243844
-0.434495	-0.202369
-0.642356	-0.406799
0.280908	0.335125
-0.520086	0.397931
-0.108288	0.262394
-0.671812	-0.341454
0.485384	-0.602907
0.557554	0.165293
-0.588785	-0.00145858
0.544682	-0.0630061
0.582765	-0.130562
-0.188268	0.103026
-0.102857	-0.0620045
0.499507	-0.905054
0.404746	0.11313
-0.175947	-0.434311
0.1614	-1.14386
0.337245	0.00934569
-0.0868958	-0.554269
0.174173	-0.0645363
0.201207	0.637156
0.269396	0.630012
0.73307	0.73886
-0.114045	-0.395537
0.483321	-0.687753
-0.1315	-0.064667
0.165237	0.364935
0.00794729	0.434084
0.0165926	-0.322842
0.436509	-0.0017187
0.102826	-0.573391
0.0895395	0.087348
-0.0555805	0.0781413
-0.0131769	1.1093
0.239881	0.498443
0.0553875	-0.606697
-0.230369	-0.0869264
0.0964862	-0.171744
0.0965108	-0.374882
0.433887	-0.324978
-0.022979	0.889929
-0.204059	-0.683513
0.268878	1.05278
-0.19938	-0.646825
0.524293	0.505665
0.68455	0.242103
0.310053	0.165103
-0.031604	-0.55459
-0.929551	-0.22166
-0.184966	-0.199805
-0.346284	-0.0719013
-0.0101534	0.0781637
-0.538712	-0.513349
0.588085	0.499224
0.0112425	-0.0890055
-0.608877	-0.506491
-0.417068	-0.274615
0.482257	-0.488966
-0.104452	-0.0596688
0.00758532	0.286424
-0.266671	0.0648859
0.0218479	-0.642431
0.643562	-0.833933
0.352235	0.649404
-0.345478	-0.27887
-0.584179	-0.0300229
0.0926625	0.248704
-0.421124	0.43954
-0.326729	0.596031
-0.0163139	1.20671
0.890699	0.244814
0.861657	-0.72708
0.319784	0.725899
-0.664392	0.0781102
-1.15432	-0.349844
0.554527	-0.0790797
0.213837	0.18655
-0.434642	0.18948
0.118961	-0.771434
0.549683	0.83166
-0.164403	0.0501116
-0.0457444	-0.234594
0.127328	-0.0947188
-0.428803	0.20515
-0.221419	0.344797
0.446745	0.102909
-0.161411	0.199533
0.140661	0.26768
0.0346384	0.601142
0.546836	0.362786
-0.00826699	-0.67243
-0.246569	-0.353576
0.174767	0.243363
0.145753	-0.234112
0.0979698	0.128974
-0.413448	-0.68902
-0.095436	0.409892
0.924548	0.147629
-1.20245	-0.0941108
-0.21688	0.0161792
0.11587	-0.310721
0.543155	0.451208
0.262407	0.272827
0.354125	0.0946098
0.092271	-0.441189
-0.273848	0.0192313
-0.0893272	0.209411
0.202683	-0.563136
0.508504	-0.300964
-0.650577	-0.306006
0.204889	0.147948
0.347666	0.346446
0.498575	0.540159
-0.437299	0.165509
0.554812	-0.505175
0.311263	0.32523
0.0854571	0.443468
0.0131488	0.110471
-0.121897	0.208687
-0.2343	0.636589
-0.579336	0.431046
0.109975	0.231412
-0.0549305	1.01432
0.882068	-0.483067
-0.0354489	-0.622486
0.879801	0.0690405
0.0969456	0.39873
0.282209	-0.0351715
-0.273364	0.159053
-0.0983309	0.830259
-0.280118	1.38239
-0.174056	0.779688
-0.213781	0.235466
-0.0625864	-0.336907
-0.218686	0.59841
-0.791622	0.0713698
-0.0634341	0.527539
-0.481004	0.222197
0.534196	0.0162502
-0.144997	0.0131772
0.209453	1.37448
0.786204	-0.331348
0.158943	-0.832493
0.0243907	-0.998764
-0.521303	1.24898
-0.922321	0.386861
0.0937963	0.831424
0.25755	-0.712919
0.151769	0.206322
-0.0812851	0.748833
-0.0990909	-0.545247
-0.193519	0.0268435
-0.0984475	0.121602
0.30304	-0.198374
0.315306	-0.486063
0.618032	-0.0124864
0.692644	0.572681
0.61326	0.169847
-0.146285	0.107707
-0.757105	-0.471199
-0.216827	0.254151
0.610403	-0.314656
0.218924	0.123027
0.632697	0.257082
0.431143	0.376219
-0.052242	0.739893
0.366615	0.404633
0.258093	-0.715174
-0.136543	0.138372
0.24174	0.490619
0.676673	0.4868
0.197167	-0.0981202
0.173546	0.880158
-0.216483	0.27724
-0.506703	-0.0109577
0.391238	0.0528942
-0.235618	0.244199
0.105096	0.15077
0.000350828	0.645331
-0.213863	-0.205044
0.0740757	0.214772
0.163905	0.25828
0.219439	0.274966
0.00985267	-9.49881e-05
-0.0973956	0.495979
0.0889498	-0.20302
-0.174921	0.549416
-0.0897112	0.313798
-0.0674121	-0.291747
-0.664157	0.545472
0.275895	-0.578744
-0.156383	-0.8669
0.198019	-1.05112
0.448954	0.296378
0.314951	-0.225378
-0.993423	-0.188847
0.0717574	0.08315
-0.165602	0.26302
-0.452366	0.783879
-0.0595014	0.115699
0.164522	0.20852
0.0812303	0.953535
0.253838	0.126286
-0.1113	-0.154407
-0.511149	0.184209
0.17038	0.566823
0.00147717	-0.566356
0.246209	0.14016
0.118945	-0.782039
-0.0761395	-0.493084
0.163189	-0.42341
-0.339531	-0.113024
0.128367	-0.884392
-0.403422	-0.327442
0.330845	0.342467
-0.116963	-0.384951
-0.487122	-0.768715
-0.843827	0.537521
-0.142123	-0.949511
0.474803	-0.0835715
0.208324	0.554504
-0.370292	0.210916
-0.207609	0.0454428
0.126319	0.132495
0.0852592	-0.312599
0.30111	0.120394
0.537447	0.121322
0.186688	-0.126268
-0.451983	1.07842
0.271733	0.362184
-0.103586	0.622822
0.132505	-0.421635
0.11513	0.216371
0.00669373	0.311711
-0.0692185	-0.0433002
-1.55011	0.538905
0.0464512	-0.60067
0.296805	0.538546
0.44777	0.0832172
-0.573979	1.03741
0.138269	0.00787893
-0.314998	0.218999
-0.148311	0.332317
0.364871	0.737049
-0.0354646	0.293108
-0.269721	-0.00290036
0.210723	0.094725
0.0666946	0.617309
-0.0515391	0.283231
0.253746	0.241464
0.128501	0.134594
-0.294305	-0.423726
0.264513	0.832344
0.0996659	-0.203511
0.516037	-0.282813
0.00965448	0.432376
0.029035	-1.07015
-0.0743802	-0.247878
-0.013149	0.218314
0.0262279	0.6595
-0.235723	-0.143398
0.0171577	-0.444081
0.349587	-0.53453
0.135814	0.112207
0.60917	0.610787
0.318753	0.390988
-0.138546	0.467642
0.585511	-0.351646
0.179009	0.427239
-0.333935	-0.341427
-0.421015	0.0857177
-0.26417	0.729464
0.075093	-0.748386
-0.0541997	0.753735
-0.0424011	-0.0745556
-0.20354	-0.268576
-0.143018	0.323096
-0.0147469	0.297767
0.150962	0.109023
-0.209287	0.480709
0.212038	-0.198462
0.07572	-0.152967
0.368276	0.484474
-0.0362091	0.261605
0.305316	-0.168113
-0.23214	0.931816
-0.0753226	-1.19906
0.447337	0.601183
-0.21251	-0.255561
-0.264052	0.374745
-0.10084	-0.232207
-0.26913	-0.809483
0.166061	1.06005
0.0619881	0.00164172
-0.0989711	0.136213
0.0314765	-0.118427
-0.195494	-0.689681
-0.229292	0.229945
-0.305353	0.220636
0.348447	-0.216455
0.0126161	0.801629
-0.429941	-0.361344
-0.455679	-0.844441
-0.281071	0.722738
0.00192289	0.258535
0.0702852	0.147164
-0.166294	0.343754
-0.0217184	-0.693492
-0.526699	-0.637869
-0.487568	0.393792
-0.0179718	0.065737
0.0399411	0.288691
-0.0289062	0.00607226
0.215852	0.757741
0.321075	0.400677
-0.471678	-0.358968
-0.423666	0.102153
0.175158	-0.204759
0.561401	0.214867
0.176012	0.344792
-0.0284103	0.184572
-0.0337687	0.0498867
-0.0347637	-0.347789
-0.138974	0.447653
0.307737	0.699917
-0.305536	-0.2121
-0.170154	0.291843
-0.0101314	-0.245729
0.208531	-0.904667
-0.146086	0.335484
-0.209988	0.851772
0.333935	-0.623036
-0.381745	0.698024
0.0773373	-0.172839
-0.109251	-0.684404
0.115749	0.336419
0.0426046	0.297984
0.129762	-0.248602
0.143256	0.690026
0.851742	0.247089
-0.0374796	0.411232
0.294804	-0.290535
0.286414	0.464586
0.0221959	0.184163
0.567113	-0.32616
-0.131481	-0.660572
-0.301372	-0.550351
0.301854	0.959316
-0.149233	-0.504367
-0.654885	-1.04563
0.343581	-0.509455
-0.345779	0.485917
0.00374232	-0.0708412
0.232467	-0.0573887
-0.0235902	-0.446572
0.251128	-0.871477
0.213478	-0.693749
0.0612369	0.17379
-0.209085	-0.38666
0.271642	-0.891682
0.111805	-0.26397
0.623865	0.907937
0.853524	0.264231
0.515386	-0.124679
-0.341186	0.169214
0.114275	-0.389481
0.237354	1.28286
0.303954	-0.848879
-0.0164402	-0.357182
-0.203363	0.410322
0.00944041	0.452909
-0.144978	-0.337151
-0.286427	-0.39421
0.0469905	0.653496
0.434872	0.559264
0.00667783	-0.105847
0.207423	0.141904
-0.288336	-0.24872
-0.114633	-0.208428
0.61896	-0.278671
-0.111754	1.17575
-0.72254	-0.185955
-0.115627	-0.324462
0.577237	-0.26809
-0.115646	0.0941062
-0.124438	-0.636909
-0.0704388	0.864134
-0.151341	0.132757
-0.000644383	0.121242
0.265483	-0.504816
-0.00510505	-0.300274
0.285065	0.546485
0.225502	0.153498
0.65007	0.450294
1.16581	-0.386548
0.141192	-0.265029
-0.950343	0.543177
-0.24414	-0.45812
0.28965	-0.313255
0.323662	0.32282
-0.213025	0.946377
0.394956	1.3036
0.0448198	-0.541818
-1.23995	0.318575
1.13309	-0.474753
0.503557	-0.370728
0.371041	0.0885829
-0.230623	-0.249592
0.108762	-0.533123
0.0569271	-0.879812
0.225292	0.00888238
-0.625645	-0.481096
0.00102521	-0.307567
-0.434832	0.471596
-1.57248	0.780708
0.394289	-0.69718
0.526137	0.160641
-0.101762	-0.202221
-0.374858	0.748753
-0.264964	0.0876673
0.254894	0.0383104
0.0911783	-0.805964
-0.00780094	0.276968
0.0442268	0.0754612
0.1255	-0.0257126
0.0769482	-0.305215
0.0676042	-0.434749
-0.135302	-0.105395
-0.02492	-0.496372
-0.453043	-0.271837
0.166088	-0.492223
-0.550971	-1.08732
-0.18111	0.686132
0.142737	-0.144803
-0.162539	0.0237571
-0.174777	-0.405648
-0.19325	-0.641826
0.301808	-0.749513
-0.232553	-0.227036
0.071367	-0.796607
-0.115966	-0.530044
0.0493444	-0.986374
0.235696	-0.221681
-0.165857	0.138476
0.111518	0.496543
0.30424	0.167124
0.101334	0.072557
0.402334	0.390108
0.189872	-0.555194
0.437408	-0.257547
-0.237632	-0.528312
-0.313333	0.0513737
-1.43247	0.247287
0.262883	-0.156409
0.406054	-0.515705
-0.587539	0.702086
-1.37795	-0.312939
-1.02041	-0.11741
0.526812	-0.407414
-0.976925	-0.441256
-0.75156	-0.190422
-0.67601	0.553779
-1.27118	0.285083
0.278541	0.66443
-0.785229	0.033336
-0.0590129	0.0850384
-0.0566612	0.519262
0.184017	-0.295016
0.158209	0.989022
0.0923303	0.377576
-0.566803	0.17036
-0.0754534	1.02802
-0.118646	0.349022
-0.0288525	0.0529703
0.0109003	0.58688
-0.143972	-0.275133
0.245433	-0.34493
-0.991675	0.0607021
0.335818	0.26115
-0.447396	-0.88162
0.393815	-1.06667
0.550282	0.13686
-0.313539	0.362282
-0.764916	0.286445
-0.17971	-0.217101
-0.474412	0.373184
-0.0597436	0.809479
-1.41106	0.0520733
0.146721	0.324637
-0.12101	-0.0409226
-0.34911	0.312014
-0.627448	-0.129908
-0.143639	-0.266407
0.558526	-0.426523
-0.343703	1.08659
-0.364864	-0.245384
-0.0293038	0.16314
0.0934798	-0.129566
0.043887	0.0926434
0.203474	0.10683

## Sheet: 6D
choice mode (blue)					homogeneous mode (black)
time	|Δ projection|;mean	|Δ projection|;sem	fit-time (dashed)	fit-|Δ projection| (dashed)	|Δ projection|;mean	|Δ projection|;sem	fit-time (dashed)	fit-|Δ projection| (dashed)
-2.9995	0	0	-1.3005	2.3196	0	0	-1.3005	2.2484
-2.9985	0	0	-1.2995	2.31512	0	0	-1.2995	2.1975
-2.9975	0	0	-1.2985	2.31066	0	0	-1.2985	2.14804
-2.9965	0	0	-1.2975	2.30621	0	0	-1.2975	2.09998
-2.9955	0	0	-1.2965	2.30177	0	0	-1.2965	2.05329
-2.9945	0	0	-1.2955	2.29735	0	0	-1.2955	2.00793
-2.9935	0	0	-1.2945	2.29293	0	0	-1.2945	1.96385
-2.9925	0	0	-1.2935	2.28852	0	0	-1.2935	1.92103
-2.9915	0	0	-1.2925	2.28413	0	0	-1.2925	1.87942
-2.9905	0	0	-1.2915	2.27975	0	0	-1.2915	1.83899
-2.9895	0	0	-1.2905	2.27538	0	0	-1.2905	1.79971
-2.9885	0	0	-1.2895	2.27102	0	0	-1.2895	1.76155
-2.9875	0	0	-1.2885	2.26667	0	0	-1.2885	1.72447
-2.9865	0	0	-1.2875	2.26233	0	0	-1.2875	1.68845
-2.9855	0	0	-1.2865	2.25801	0	0	-1.2865	1.65344
-2.9845	0	0	-1.2855	2.25369	0	0	-1.2855	1.61943
-2.9835	0	0	-1.2845	2.24939	0	0	-1.2845	1.58639
-2.9825	0	0	-1.2835	2.2451	0	0	-1.2835	1.55428
-2.9815	0	0	-1.2825	2.24082	0	0	-1.2825	1.52309
-2.9805	0	0	-1.2815	2.23655	0	0	-1.2815	1.49278
-2.9795	0	0	-1.2805	2.23229	0	0	-1.2805	1.46334
-2.9785	0	0	-1.2795	2.22804	0	0	-1.2795	1.43473
-2.9775	0	0	-1.2785	2.2238	0	0	-1.2785	1.40693
-2.9765	0	0	-1.2775	2.21957	0	0	-1.2775	1.37992
-2.9755	0	0	-1.2765	2.21536	0	0	-1.2765	1.35368
-2.9745	0	0	-1.2755	2.21115	0	0	-1.2755	1.32818
-2.9735	0	0	-1.2745	2.20696	0	0	-1.2745	1.30341
-2.9725	0	0	-1.2735	2.20278	0	0	-1.2735	1.27934
-2.9715	0	0	-1.2725	2.19861	0	0	-1.2725	1.25595
-2.9705	0	0	-1.2715	2.19445	0	0	-1.2715	1.23323
-2.9695	0	0	-1.2705	2.19029	0	0	-1.2705	1.21115
-2.9685	0	0	-1.2695	2.18615	0	0	-1.2695	1.18971
-2.9675	0	0	-1.2685	2.18203	0	0	-1.2685	1.16887
-2.9665	0	0	-1.2675	2.17791	0	0	-1.2675	1.14862
-2.9655	0	0	-1.2665	2.1738	0	0	-1.2665	1.12894
-2.9645	0	0	-1.2655	2.1697	0	0	-1.2655	1.10983
-2.9635	0	0	-1.2645	2.16562	0	0	-1.2645	1.09126
-2.9625	0	0	-1.2635	2.16154	0	0	-1.2635	1.07321
-2.9615	0	0	-1.2625	2.15747	0	0	-1.2625	1.05568
-2.9605	0	0	-1.2615	2.15342	0	0	-1.2615	1.03865
-2.9595	0	0	-1.2605	2.14937	0	0	-1.2605	1.0221
-2.9585	0	0	-1.2595	2.14534	0	0	-1.2595	1.00602
-2.9575	0	0	-1.2585	2.14132	0	0	-1.2585	0.990392
-2.9565	0	0	-1.2575	2.1373	0	0	-1.2575	0.975212
-2.9555	0	0	-1.2565	2.1333	0	0	-1.2565	0.960463
-2.9545	0	0	-1.2555	2.12931	0	0	-1.2555	0.946133
-2.9535	0	0	-1.2545	2.12533	0	0	-1.2545	0.932209
-2.9525	0	0	-1.2535	2.12135	0	0	-1.2535	0.918682
-2.9515	0	0	-1.2525	2.11739	0	0	-1.2525	0.905538
-2.9505	0	0	-1.2515	2.11344	0	0	-1.2515	0.892767
-2.9495	0	0	-1.2505	2.1095	0	0	-1.2505	0.88036
-2.9485	0	0	-1.2495	2.10557	0	0	-1.2495	0.868304
-2.9475	0	0	-1.2485	2.10165	0	0	-1.2485	0.856591
-2.9465	0	0	-1.2475	2.09774	0	0	-1.2475	0.845211
-2.9455	0	0	-1.2465	2.09384	0	0	-1.2465	0.834153
-2.9445	0	0	-1.2455	2.08994	0	0	-1.2455	0.82341
-2.9435	0	0	-1.2445	2.08606	0	0	-1.2445	0.812972
-2.9425	0	0	-1.2435	2.08219	0	0	-1.2435	0.80283
-2.9415	0	0	-1.2425	2.07833	0	0	-1.2425	0.792977
-2.9405	0	0	-1.2415	2.07448	0	0	-1.2415	0.783403
-2.9395	0	0	-1.2405	2.07064	0	0	-1.2405	0.774101
-2.9385	0	0	-1.2395	2.06681	0	0	-1.2395	0.765063
-2.9375	0	0	-1.2385	2.06299	0	0	-1.2385	0.756281
-2.9365	0	0	-1.2375	2.05918	0	0	-1.2375	0.74775
-2.9355	0	0	-1.2365	2.05538	0	0	-1.2365	0.73946
-2.9345	0	0	-1.2355	2.05159	0	0	-1.2355	0.731406
-2.9335	0	0	-1.2345	2.0478	0	0	-1.2345	0.72358
-2.9325	0	0	-1.2335	2.04403	0	0	-1.2335	0.715977
-2.9315	0	0	-1.2325	2.04027	0	0	-1.2325	0.70859
-2.9305	0	0	-1.2315	2.03652	0	0	-1.2315	0.701412
-2.9295	0	0	-1.2305	2.03278	0	0	-1.2305	0.694439
-2.9285	0	0	-1.2295	2.02904	0	0	-1.2295	0.687663
-2.9275	0	0	-1.2285	2.02532	0	0	-1.2285	0.68108
-2.9265	0	0	-1.2275	2.02161	0	0	-1.2275	0.674683
-2.9255	0	0	-1.2265	2.0179	0	0	-1.2265	0.668469
-2.9245	0	0	-1.2255	2.01421	0	0	-1.2255	0.662431
-2.9235	0	0	-1.2245	2.01052	0	0	-1.2245	0.656564
-2.9225	0	0	-1.2235	2.00685	0	0	-1.2235	0.650864
-2.9215	0	0	-1.2225	2.00318	0	0	-1.2225	0.645326
-2.9205	0	0	-1.2215	1.99952	0	0	-1.2215	0.639945
-2.9195	0	0	-1.2205	1.99588	0	0	-1.2205	0.634717
-2.9185	0	0	-1.2195	1.99224	0	0	-1.2195	0.629637
-2.9175	0	0	-1.2185	1.98861	0	0	-1.2185	0.624701
-2.9165	0	0	-1.2175	1.98499	0	0	-1.2175	0.619906
-2.9155	0	0	-1.2165	1.98138	0	0	-1.2165	0.615247
-2.9145	0	0	-1.2155	1.97778	0	0	-1.2155	0.61072
-2.9135	0	0	-1.2145	1.97419	0	0	-1.2145	0.606322
-2.9125	0	0	-1.2135	1.97061	0	0	-1.2135	0.602049
-2.9115	0	0	-1.2125	1.96704	0	0	-1.2125	0.597897
-2.9105	0	0	-1.2115	1.96347	0	0	-1.2115	0.593863
-2.9095	0	0	-1.2105	1.95992	0	0	-1.2105	0.589943
-2.9085	0	0	-1.2095	1.95637	0	0	-1.2095	0.586135
-2.9075	0	0	-1.2085	1.95284	0	0	-1.2085	0.582435
-2.9065	0	0	-1.2075	1.94931	0	0	-1.2075	0.57884
-2.9055	0	0	-1.2065	1.94579	0	0	-1.2065	0.575347
-2.9045	0	0	-1.2055	1.94228	0	0	-1.2055	0.571953
-2.9035	0	0	-1.2045	1.93879	0	0	-1.2045	0.568656
-2.9025	0	0	-1.2035	1.9353	0	0	-1.2035	0.565452
-2.9015	0	0	-1.2025	1.93181	0	0	-1.2025	0.56234
-2.9005	0	0	-1.2015	1.92834	0	0	-1.2015	0.559315
-2.8995	0	0	-1.2005	1.92488	0	0	-1.2005	0.556377
-2.8985	0	0	-1.1995	1.92142	0	0	-1.1995	0.553522
-2.8975	0	0	-1.1985	1.91798	0	0	-1.1985	0.550748
-2.8965	0	0	-1.1975	1.91454	0	0	-1.1975	0.548053
-2.8955	0	0	-1.1965	1.91111	0	0	-1.1965	0.545434
-2.8945	0	0	-1.1955	1.90769	0	0	-1.1955	0.54289
-2.8935	0	0	-1.1945	1.90428	0	0	-1.1945	0.540418
-2.8925	0	0	-1.1935	1.90088	0	0	-1.1935	0.538016
-2.8915	0	0	-1.1925	1.89749	0	0	-1.1925	0.535682
-2.8905	0	0	-1.1915	1.89411	0	0	-1.1915	0.533415
-2.8895	0	0	-1.1905	1.89073	0	0	-1.1905	0.531212
-2.8885	0	0	-1.1895	1.88737	0	0	-1.1895	0.529072
-2.8875	0	0	-1.1885	1.88401	0	0	-1.1885	0.526992
-2.8865	0	0	-1.1875	1.88066	0	0	-1.1875	0.524972
-2.8855	0	0	-1.1865	1.87732	0	0	-1.1865	0.523009
-2.8845	0	0	-1.1855	1.87399	0	0	-1.1855	0.521101
-2.8835	0	0	-1.1845	1.87066	0	0	-1.1845	0.519248
-2.8825	0	0	-1.1835	1.86735	0	0	-1.1835	0.517447
-2.8815	0	0	-1.1825	1.86404	0	0	-1.1825	0.515698
-2.8805	0	0	-1.1815	1.86075	0	0	-1.1815	0.513998
-2.8795	0	0	-1.1805	1.85746	0	0	-1.1805	0.512346
-2.8785	0	0	-1.1795	1.85418	0	0	-1.1795	0.510742
-2.8775	0	0	-1.1785	1.85091	0	0	-1.1785	0.509183
-2.8765	0	0	-1.1775	1.84764	0	0	-1.1775	0.507668
-2.8755	0	0	-1.1765	1.84439	0	0	-1.1765	0.506196
-2.8745	0	0	-1.1755	1.84114	0	0	-1.1755	0.504766
-2.8735	0	0	-1.1745	1.8379	0	0	-1.1745	0.503377
-2.8725	0	0	-1.1735	1.83467	0	0	-1.1735	0.502027
-2.8715	0	0	-1.1725	1.83145	0	0	-1.1725	0.500715
-2.8705	0	0	-1.1715	1.82824	0	0	-1.1715	0.499441
-2.8695	0	0	-1.1705	1.82503	0	0	-1.1705	0.498203
-2.8685	0	0	-1.1695	1.82184	0	0	-1.1695	0.497
-2.8675	0	0	-1.1685	1.81865	0	0	-1.1685	0.495831
-2.8665	0	0	-1.1675	1.81547	0	0	-1.1675	0.494696
-2.8655	0	0	-1.1665	1.8123	0	0	-1.1665	0.493592
-2.8645	0	0	-1.1655	1.80913	0	0	-1.1655	0.49252
-2.8635	0	0	-1.1645	1.80598	0	0	-1.1645	0.491479
-2.8625	0	0	-1.1635	1.80283	0	0	-1.1635	0.490466
-2.8615	0	0	-1.1625	1.79969	0	0	-1.1625	0.489483
-2.8605	0	0	-1.1615	1.79656	0	0	-1.1615	0.488528
-2.8595	0	0	-1.1605	1.79344	0	0	-1.1605	0.4876
-2.8585	0	0	-1.1595	1.79032	0	0	-1.1595	0.486698
-2.8575	0	0	-1.1585	1.78721	0	0	-1.1585	0.485821
-2.8565	0	0	-1.1575	1.78411	0	0	-1.1575	0.48497
-2.8555	0	0	-1.1565	1.78102	0	0	-1.1565	0.484143
-2.8545	0	0	-1.1555	1.77794	0	0	-1.1555	0.483339
-2.8535	0	0	-1.1545	1.77487	0	0	-1.1545	0.482558
-2.8525	0	0	-1.1535	1.7718	0	0	-1.1535	0.4818
-2.8515	0	0	-1.1525	1.76874	0	0	-1.1525	0.481062
-2.8505	0	0	-1.1515	1.76569	0	0	-1.1515	0.480346
-2.8495	0	0	-1.1505	1.76264	0	0	-1.1505	0.47965
-2.8485	0	0	-1.1495	1.75961	0	0	-1.1495	0.478974
-2.8475	0	0	-1.1485	1.75658	0	0	-1.1485	0.478317
-2.8465	0	0	-1.1475	1.75356	0	0	-1.1475	0.477679
-2.8455	0	0	-1.1465	1.75055	0	0	-1.1465	0.477059
-2.8445	0	0	-1.1455	1.74755	0	0	-1.1455	0.476456
-2.8435	0	0	-1.1445	1.74455	0	0	-1.1445	0.475871
-2.8425	0	0	-1.1435	1.74156	0	0	-1.1435	0.475302
-2.8415	0	0	-1.1425	1.73858	0	0	-1.1425	0.474749
-2.8405	0	0	-1.1415	1.73561	0	0	-1.1415	0.474213
-2.8395	0	0	-1.1405	1.73264	0	0	-1.1405	0.473691
-2.8385	0	0	-1.1395	1.72968	0	0	-1.1395	0.473184
-2.8375	0	0	-1.1385	1.72673	0	0	-1.1385	0.472691
-2.8365	0	0	-1.1375	1.72379	0	0	-1.1375	0.472213
-2.8355	0	0	-1.1365	1.72085	0	0	-1.1365	0.471748
-2.8345	0	0	-1.1355	1.71793	0	0	-1.1355	0.471296
-2.8335	0	0	-1.1345	1.71501	0	0	-1.1345	0.470857
-2.8325	0	0	-1.1335	1.71209	0	0	-1.1335	0.470431
-2.8315	0	0	-1.1325	1.70919	0	0	-1.1325	0.470017
-2.8305	0	0	-1.1315	1.70629	0	0	-1.1315	0.469614
-2.8295	0	0	-1.1305	1.7034	0	0	-1.1305	0.469223
-2.8285	0	0	-1.1295	1.70052	0	0	-1.1295	0.468843
-2.8275	0	0	-1.1285	1.69764	0	0	-1.1285	0.468474
-2.8265	0	0	-1.1275	1.69478	0	0	-1.1275	0.468115
-2.8255	0	0	-1.1265	1.69191	0	0	-1.1265	0.467766
-2.8245	0	0	-1.1255	1.68906	0	0	-1.1255	0.467428
-2.8235	0	0	-1.1245	1.68622	0	0	-1.1245	0.467099
-2.8225	0	0	-1.1235	1.68338	0	0	-1.1235	0.466779
-2.8215	0	0	-1.1225	1.68055	0	0	-1.1225	0.466468
-2.8205	0	0	-1.1215	1.67772	0	0	-1.1215	0.466167
-2.8195	0	0	-1.1205	1.67491	0	0	-1.1205	0.465873
-2.8185	0	0	-1.1195	1.6721	0	0	-1.1195	0.465589
-2.8175	0	0	-1.1185	1.6693	0	0	-1.1185	0.465312
-2.8165	0	0	-1.1175	1.6665	0	0	-1.1175	0.465043
-2.8155	0	0	-1.1165	1.66371	0	0	-1.1165	0.464782
-2.8145	0	0	-1.1155	1.66093	0	0	-1.1155	0.464528
-2.8135	0	0	-1.1145	1.65816	0	0	-1.1145	0.464281
-2.8125	0	0	-1.1135	1.6554	0	0	-1.1135	0.464041
-2.8115	0	0	-1.1125	1.65264	0	0	-1.1125	0.463808
-2.8105	0	0	-1.1115	1.64989	0	0	-1.1115	0.463582
-2.8095	0	0	-1.1105	1.64714	0	0	-1.1105	0.463362
-2.8085	0	0	-1.1095	1.6444	0	0	-1.1095	0.463149
-2.8075	0	0	-1.1085	1.64167	0	0	-1.1085	0.462941
-2.8065	0	0	-1.1075	1.63895	0	0	-1.1075	0.46274
-2.8055	0	0	-1.1065	1.63623	0	0	-1.1065	0.462544
-2.8045	0	0	-1.1055	1.63353	0	0	-1.1055	0.462353
-2.8035	0	0	-1.1045	1.63082	0	0	-1.1045	0.462168
-2.8025	0	0	-1.1035	1.62813	0	0	-1.1035	0.461989
-2.8015	0	0	-1.1025	1.62544	0	0	-1.1025	0.461814
-2.8005	0	0	-1.1015	1.62276	0	0	-1.1015	0.461645
-2.7995	0	0	-1.1005	1.62008	0	0	-1.1005	0.46148
-2.7985	0	0	-1.0995	1.61742	0	0	-1.0995	0.46132
-2.7975	0	0	-1.0985	1.61476	0	0	-1.0985	0.461164
-2.7965	0	0	-1.0975	1.6121	0	0	-1.0975	0.461013
-2.7955	0	0	-1.0965	1.60946	0	0	-1.0965	0.460866
-2.7945	0	0	-1.0955	1.60682	0	0	-1.0955	0.460723
-2.7935	0	0	-1.0945	1.60418	0	0	-1.0945	0.460585
-2.7925	0	0	-1.0935	1.60156	0	0	-1.0935	0.46045
-2.7915	0	0	-1.0925	1.59894	0	0	-1.0925	0.460319
-2.7905	0	0	-1.0915	1.59632	0	0	-1.0915	0.460192
-2.7895	0	0	-1.0905	1.59372	0	0	-1.0905	0.460068
-2.7885	0	0	-1.0895	1.59112	0	0	-1.0895	0.459948
-2.7875	0	0	-1.0885	1.58853	0	0	-1.0885	0.459832
-2.7865	0	0	-1.0875	1.58594	0	0	-1.0875	0.459718
-2.7855	0	0	-1.0865	1.58336	0	0	-1.0865	0.459608
-2.7845	0	0	-1.0855	1.58079	0	0	-1.0855	0.459501
-2.7835	0	0	-1.0845	1.57822	0	0	-1.0845	0.459397
-2.7825	0	0	-1.0835	1.57566	0	0	-1.0835	0.459296
-2.7815	0	0	-1.0825	1.57311	0	0	-1.0825	0.459198
-2.7805	0	0	-1.0815	1.57056	0	0	-1.0815	0.459103
-2.7795	0	0	-1.0805	1.56802	0	0	-1.0805	0.45901
-2.7785	0	0	-1.0795	1.56549	0	0	-1.0795	0.45892
-2.7775	0	0	-1.0785	1.56296	0	0	-1.0785	0.458833
-2.7765	0	0	-1.0775	1.56044	0	0	-1.0775	0.458748
-2.7755	0	0	-1.0765	1.55793	0	0	-1.0765	0.458665
-2.7745	0	0	-1.0755	1.55542	0	0	-1.0755	0.458585
-2.7735	0	0	-1.0745	1.55292	0	0	-1.0745	0.458507
-2.7725	0	0	-1.0735	1.55043	0	0	-1.0735	0.458432
-2.7715	0	0	-1.0725	1.54794	0	0	-1.0725	0.458358
-2.7705	0	0	-1.0715	1.54546	0	0	-1.0715	0.458287
-2.7695	0	0	-1.0705	1.54299	0	0	-1.0705	0.458217
-2.7685	0	0	-1.0695	1.54052	0	0	-1.0695	0.45815
-2.7675	0	0	-1.0685	1.53806	0	0	-1.0685	0.458084
-2.7665	0	0	-1.0675	1.5356	0	0	-1.0675	0.45802
-2.7655	0	0	-1.0665	1.53315	0	0	-1.0665	0.457959
-2.7645	0	0	-1.0655	1.53071	0	0	-1.0655	0.457898
-2.7635	0	0	-1.0645	1.52827	0	0	-1.0645	0.45784
-2.7625	0	0	-1.0635	1.52584	0	0	-1.0635	0.457783
-2.7615	0	0	-1.0625	1.52342	0	0	-1.0625	0.457728
-2.7605	0	0	-1.0615	1.521	0	0	-1.0615	0.457675
-2.7595	0	0	-1.0605	1.51859	0	0	-1.0605	0.457622
-2.7585	0	0	-1.0595	1.51618	0	0	-1.0595	0.457572
-2.7575	0	0	-1.0585	1.51378	0	0	-1.0585	0.457523
-2.7565	0	0	-1.0575	1.51139	0	0	-1.0575	0.457475
-2.7555	0	0	-1.0565	1.509	0	0	-1.0565	0.457429
-2.7545	0	0	-1.0555	1.50662	0	0	-1.0555	0.457384
-2.7535	0	0	-1.0545	1.50425	0	0	-1.0545	0.45734
-2.7525	0	0	-1.0535	1.50188	0	0	-1.0535	0.457297
-2.7515	0	0	-1.0525	1.49952	0	0	-1.0525	0.457256
-2.7505	0	0	-1.0515	1.49716	0	0	-1.0515	0.457216
-2.7495	0	0	-1.0505	1.49481	0	0	-1.0505	0.457177
-2.7485	0	0	-1.0495	1.49247	0	0	-1.0495	0.457139
-2.7475	0	0	-1.0485	1.49013	0	0	-1.0485	0.457102
-2.7465	0	0	-1.0475	1.4878	0	0	-1.0475	0.457066
-2.7455	0	0	-1.0465	1.48547	0	0	-1.0465	0.457031
-2.7445	0	0	-1.0455	1.48315	0	0	-1.0455	0.456997
-2.7435	0	0	-1.0445	1.48084	0	0	-1.0445	0.456965
-2.7425	0	0	-1.0435	1.47853	0	0	-1.0435	0.456933
-2.7415	0	0	-1.0425	1.47623	0	0	-1.0425	0.456902
-2.7405	0	0	-1.0415	1.47393	0	0	-1.0415	0.456872
-2.7395	0	0	-1.0405	1.47164	0	0	-1.0405	0.456842
-2.7385	0	0	-1.0395	1.46936	0	0	-1.0395	0.456814
-2.7375	0	0	-1.0385	1.46708	0	0	-1.0385	0.456786
-2.7365	0	0	-1.0375	1.46481	0	0	-1.0375	0.456759
-2.7355	0	0	-1.0365	1.46254	0	0	-1.0365	0.456733
-2.7345	0	0	-1.0355	1.46028	0	0	-1.0355	0.456708
-2.7335	0	0	-1.0345	1.45803	0	0	-1.0345	0.456683
-2.7325	0	0	-1.0335	1.45578	0	0	-1.0335	0.45666
-2.7315	0	0	-1.0325	1.45353	0	0	-1.0325	0.456636
-2.7305	0	0	-1.0315	1.4513	0	0	-1.0315	0.456614
-2.7295	0	0	-1.0305	1.44906	0	0	-1.0305	0.456592
-2.7285	0	0	-1.0295	1.44684	0	0	-1.0295	0.45657
-2.7275	0	0	-1.0285	1.44462	0	0	-1.0285	0.45655
-2.7265	0	0	-1.0275	1.4424	0	0	-1.0275	0.45653
-2.7255	0	0	-1.0265	1.4402	0	0	-1.0265	0.45651
-2.7245	0	0	-1.0255	1.43799	0	0	-1.0255	0.456491
-2.7235	0	0	-1.0245	1.4358	0	0	-1.0245	0.456473
-2.7225	0	0	-1.0235	1.4336	0	0	-1.0235	0.456455
-2.7215	0	0	-1.0225	1.43142	0	0	-1.0225	0.456437
-2.7205	0	0	-1.0215	1.42924	0	0	-1.0215	0.45642
-2.7195	0	0	-1.0205	1.42706	0	0	-1.0205	0.456404
-2.7185	0	0	-1.0195	1.42489	0	0	-1.0195	0.456388
-2.7175	0	0	-1.0185	1.42273	0	0	-1.0185	0.456372
-2.7165	0	0	-1.0175	1.42057	0	0	-1.0175	0.456357
-2.7155	0	0	-1.0165	1.41842	0	0	-1.0165	0.456343
-2.7145	0	0	-1.0155	1.41627	0	0	-1.0155	0.456328
-2.7135	0	0	-1.0145	1.41413	0	0	-1.0145	0.456315
-2.7125	0	0	-1.0135	1.412	0	0	-1.0135	0.456301
-2.7115	0	0	-1.0125	1.40987	0	0	-1.0125	0.456288
-2.7105	0	0	-1.0115	1.40774	0	0	-1.0115	0.456275
-2.7095	0	0	-1.0105	1.40562	0	0	-1.0105	0.456263
-2.7085	0	0	-1.0095	1.40351	0	0	-1.0095	0.456251
-2.7075	0	0	-1.0085	1.4014	0	0	-1.0085	0.456239
-2.7065	0	0	-1.0075	1.3993	0	0	-1.0075	0.456228
-2.7055	0	0	-1.0065	1.3972	0	0	-1.0065	0.456217
-2.7045	0	0	-1.0055	1.39511	0	0	-1.0055	0.456207
-2.7035	0	0	-1.0045	1.39302	0	0	-1.0045	0.456196
-2.7025	0	0	-1.0035	1.39094	0	0	-1.0035	0.456186
-2.7015	0	0	-1.0025	1.38887	0	0	-1.0025	0.456176
-2.7005	0	0	-1.0015	1.3868	0	0	-1.0015	0.456167
-2.6995	0	0	-1.0005	1.38473	0	0	-1.0005	0.456158
-2.6985	0	0	-0.9995	1.38267	0	0	-0.9995	0.456149
-2.6975	0	0	-0.9985	1.38062	0	0	-0.9985	0.45614
-2.6965	0	0	-0.9975	1.37857	0	0	-0.9975	0.456131
-2.6955	0	0	-0.9965	1.37652	0	0	-0.9965	0.456123
-2.6945	0	0	-0.9955	1.37448	0	0	-0.9955	0.456115
-2.6935	0	0	-0.9945	1.37245	0	0	-0.9945	0.456107
-2.6925	0	0	-0.9935	1.37042	0	0	-0.9935	0.4561
-2.6915	0	0	-0.9925	1.3684	0	0	-0.9925	0.456092
-2.6905	0	0	-0.9915	1.36638	0	0	-0.9915	0.456085
-2.6895	0	0	-0.9905	1.36437	0	0	-0.9905	0.456078
-2.6885	0	0	-0.9895	1.36236	0	0	-0.9895	0.456072
-2.6875	0	0	-0.9885	1.36036	0	0	-0.9885	0.456065
-2.6865	0	0	-0.9875	1.35836	0	0	-0.9875	0.456059
-2.6855	0	0	-0.9865	1.35637	0	0	-0.9865	0.456053
-2.6845	0	0	-0.9855	1.35439	0	0	-0.9855	0.456047
-2.6835	0	0	-0.9845	1.35241	0	0	-0.9845	0.456041
-2.6825	0	0	-0.9835	1.35043	0	0	-0.9835	0.456035
-2.6815	0	0	-0.9825	1.34846	0	0	-0.9825	0.45603
-2.6805	0	0	-0.9815	1.34649	0	0	-0.9815	0.456024
-2.6795	0	0	-0.9805	1.34453	0	0	-0.9805	0.456019
-2.6785	0	0	-0.9795	1.34257	0	0	-0.9795	0.456014
-2.6775	0	0	-0.9785	1.34062	0	0	-0.9785	0.456009
-2.6765	0	0	-0.9775	1.33868	0	0	-0.9775	0.456004
-2.6755	0	0	-0.9765	1.33674	0	0	-0.9765	0.456
-2.6745	0	0	-0.9755	1.3348	0	0	-0.9755	0.455995
-2.6735	0	0	-0.9745	1.33287	0	0	-0.9745	0.455991
-2.6725	0	0	-0.9735	1.33094	0	0	-0.9735	0.455987
-2.6715	0	0	-0.9725	1.32902	0	0	-0.9725	0.455982
-2.6705	0	0	-0.9715	1.32711	0	0	-0.9715	0.455978
-2.6695	0	0	-0.9705	1.3252	0	0	-0.9705	0.455975
-2.6685	0	0	-0.9695	1.32329	0	0	-0.9695	0.455971
-2.6675	0	0	-0.9685	1.32139	0	0	-0.9685	0.455967
-2.6665	0	0	-0.9675	1.31949	0	0	-0.9675	0.455964
-2.6655	0	0	-0.9665	1.3176	0	0	-0.9665	0.45596
-2.6645	0	0	-0.9655	1.31572	0	0	-0.9655	0.455957
-2.6635	0	0	-0.9645	1.31383	0	0	-0.9645	0.455953
-2.6625	0	0	-0.9635	1.31196	0	0	-0.9635	0.45595
-2.6615	0	0	-0.9625	1.31009	0	0	-0.9625	0.455947
-2.6605	0	0	-0.9615	1.30822	0	0	-0.9615	0.455944
-2.6595	0	0	-0.9605	1.30636	0	0	-0.9605	0.455941
-2.6585	0	0	-0.9595	1.3045	0	0	-0.9595	0.455938
-2.6575	0	0	-0.9585	1.30265	0	0	-0.9585	0.455936
-2.6565	0	0	-0.9575	1.3008	0	0	-0.9575	0.455933
-2.6555	0	0	-0.9565	1.29896	0	0	-0.9565	0.45593
-2.6545	0	0	-0.9555	1.29712	0	0	-0.9555	0.455928
-2.6535	0	0	-0.9545	1.29528	0	0	-0.9545	0.455925
-2.6525	0	0	-0.9535	1.29346	0	0	-0.9535	0.455923
-2.6515	0	0	-0.9525	1.29163	0	0	-0.9525	0.455921
-2.6505	0	0	-0.9515	1.28981	0	0	-0.9515	0.455918
-2.6495	0	0	-0.9505	1.288	0	0	-0.9505	0.455916
-2.6485	0	0	-0.9495	1.28619	0	0	-0.9495	0.455914
-2.6475	0	0	-0.9485	1.28438	0	0	-0.9485	0.455912
-2.6465	0	0	-0.9475	1.28258	0	0	-0.9475	0.45591
-2.6455	0	0	-0.9465	1.28079	0	0	-0.9465	0.455908
-2.6445	0	0	-0.9455	1.27899	0	0	-0.9455	0.455906
-2.6435	0	0	-0.9445	1.27721	0	0	-0.9445	0.455904
-2.6425	0	0	-0.9435	1.27543	0	0	-0.9435	0.455903
-2.6415	0	0	-0.9425	1.27365	0	0	-0.9425	0.455901
-2.6405	0	0	-0.9415	1.27188	0	0	-0.9415	0.455899
-2.6395	0	0	-0.9405	1.27011	0	0	-0.9405	0.455897
-2.6385	0	0	-0.9395	1.26834	0	0	-0.9395	0.455896
-2.6375	0	0	-0.9385	1.26658	0	0	-0.9385	0.455894
-2.6365	0	0	-0.9375	1.26483	0	0	-0.9375	0.455893
-2.6355	0	0	-0.9365	1.26308	0	0	-0.9365	0.455891
-2.6345	0	0	-0.9355	1.26133	0	0	-0.9355	0.45589
-2.6335	0	0	-0.9345	1.25959	0	0	-0.9345	0.455889
-2.6325	0	0	-0.9335	1.25786	0	0	-0.9335	0.455887
-2.6315	0	0	-0.9325	1.25612	0	0	-0.9325	0.455886
-2.6305	0	0	-0.9315	1.2544	0	0	-0.9315	0.455885
-2.6295	0	0	-0.9305	1.25267	0	0	-0.9305	0.455883
-2.6285	0	0	-0.9295	1.25095	0	0	-0.9295	0.455882
-2.6275	0	0	-0.9285	1.24924	0	0	-0.9285	0.455881
-2.6265	0	0	-0.9275	1.24753	0	0	-0.9275	0.45588
-2.6255	0	0	-0.9265	1.24582	0	0	-0.9265	0.455879
-2.6245	0	0	-0.9255	1.24412	0	0	-0.9255	0.455878
-2.6235	0	0	-0.9245	1.24243	0	0	-0.9245	0.455877
-2.6225	0	0	-0.9235	1.24073	0	0	-0.9235	0.455876
-2.6215	0	0	-0.9225	1.23905	0	0	-0.9225	0.455875
-2.6205	0	0	-0.9215	1.23736	0	0	-0.9215	0.455874
-2.6195	0	0	-0.9205	1.23568	0	0	-0.9205	0.455873
-2.6185	0	0	-0.9195	1.23401	0	0	-0.9195	0.455872
-2.6175	0	0	-0.9185	1.23234	0	0	-0.9185	0.455871
-2.6165	0	0	-0.9175	1.23067	0	0	-0.9175	0.45587
-2.6155	0	0	-0.9165	1.22901	0	0	-0.9165	0.455869
-2.6145	0	0	-0.9155	1.22735	0	0	-0.9155	0.455869
-2.6135	0	0	-0.9145	1.2257	0	0	-0.9145	0.455868
-2.6125	0	0	-0.9135	1.22405	0	0	-0.9135	0.455867
-2.6115	0	0	-0.9125	1.2224	0	0	-0.9125	0.455866
-2.6105	0	0	-0.9115	1.22076	0	0	-0.9115	0.455866
-2.6095	0	0	-0.9105	1.21913	0	0	-0.9105	0.455865
-2.6085	0	0	-0.9095	1.2175	0	0	-0.9095	0.455864
-2.6075	0	0	-0.9085	1.21587	0	0	-0.9085	0.455864
-2.6065	0	0	-0.9075	1.21424	0	0	-0.9075	0.455863
-2.6055	0	0	-0.9065	1.21262	0	0	-0.9065	0.455862
-2.6045	0	0	-0.9055	1.21101	0	0	-0.9055	0.455862
-2.6035	0	0	-0.9045	1.2094	0	0	-0.9045	0.455861
-2.6025	0	0	-0.9035	1.20779	0	0	-0.9035	0.455861
-2.6015	0	0	-0.9025	1.20619	0	0	-0.9025	0.45586
-2.6005	0	0	-0.9015	1.20459	0	0	-0.9015	0.45586
-2.5995	0	0	-0.9005	1.203	0	0	-0.9005	0.455859
-2.5985	0	0	-0.8995	1.2014	0	0	-0.8995	0.455859
-2.5975	0	0	-0.8985	1.19982	0	0	-0.8985	0.455858
-2.5965	0	0	-0.8975	1.19824	0	0	-0.8975	0.455858
-2.5955	0	0	-0.8965	1.19666	0	0	-0.8965	0.455857
-2.5945	0	0	-0.8955	1.19508	0	0	-0.8955	0.455857
-2.5935	0	0	-0.8945	1.19351	0	0	-0.8945	0.455856
-2.5925	0	0	-0.8935	1.19195	0	0	-0.8935	0.455856
-2.5915	0	0	-0.8925	1.19039	0	0	-0.8925	0.455855
-2.5905	0	0	-0.8915	1.18883	0	0	-0.8915	0.455855
-2.5895	0	0	-0.8905	1.18727	0	0	-0.8905	0.455855
-2.5885	0	0	-0.8895	1.18572	0	0	-0.8895	0.455854
-2.5875	0	0	-0.8885	1.18418	0	0	-0.8885	0.455854
-2.5865	0	0	-0.8875	1.18264	0	0	-0.8875	0.455853
-2.5855	0	0	-0.8865	1.1811	0	0	-0.8865	0.455853
-2.5845	0	0	-0.8855	1.17956	0	0	-0.8855	0.455853
-2.5835	0	0	-0.8845	1.17803	0	0	-0.8845	0.455852
-2.5825	0	0	-0.8835	1.17651	0	0	-0.8835	0.455852
-2.5815	0	0	-0.8825	1.17499	0	0	-0.8825	0.455852
-2.5805	0	0	-0.8815	1.17347	0	0	-0.8815	0.455852
-2.5795	0	0	-0.8805	1.17195	0	0	-0.8805	0.455851
-2.5785	0	0	-0.8795	1.17044	0	0	-0.8795	0.455851
-2.5775	0	0	-0.8785	1.16894	0	0	-0.8785	0.455851
-2.5765	0	0	-0.8775	1.16743	0	0	-0.8775	0.45585
-2.5755	0	0	-0.8765	1.16594	0	0	-0.8765	0.45585
-2.5745	0	0	-0.8755	1.16444	0	0	-0.8755	0.45585
-2.5735	0	0	-0.8745	1.16295	0	0	-0.8745	0.45585
-2.5725	0	0	-0.8735	1.16146	0	0	-0.8735	0.455849
-2.5715	0	0	-0.8725	1.15998	0	0	-0.8725	0.455849
-2.5705	0	0	-0.8715	1.1585	0	0	-0.8715	0.455849
-2.5695	0	0	-0.8705	1.15702	0	0	-0.8705	0.455849
-2.5685	0	0	-0.8695	1.15555	0	0	-0.8695	0.455849
-2.5675	0	0	-0.8685	1.15409	0	0	-0.8685	0.455848
-2.5665	0	0	-0.8675	1.15262	0	0	-0.8675	0.455848
-2.5655	0	0	-0.8665	1.15116	0	0	-0.8665	0.455848
-2.5645	0	0	-0.8655	1.1497	0	0	-0.8655	0.455848
-2.5635	0	0	-0.8645	1.14825	0	0	-0.8645	0.455848
-2.5625	0	0	-0.8635	1.1468	0	0	-0.8635	0.455847
-2.5615	0	0	-0.8625	1.14536	0	0	-0.8625	0.455847
-2.5605	0	0	-0.8615	1.14391	0	0	-0.8615	0.455847
-2.5595	0	0	-0.8605	1.14248	0	0	-0.8605	0.455847
-2.5585	0	0	-0.8595	1.14104	0	0	-0.8595	0.455847
-2.5575	0	0	-0.8585	1.13961	0	0	-0.8585	0.455847
-2.5565	0	0	-0.8575	1.13819	0	0	-0.8575	0.455846
-2.5555	0	0	-0.8565	1.13676	0	0	-0.8565	0.455846
-2.5545	0	0	-0.8555	1.13534	0	0	-0.8555	0.455846
-2.5535	0	0	-0.8545	1.13393	0	0	-0.8545	0.455846
-2.5525	0	0	-0.8535	1.13251	0	0	-0.8535	0.455846
-2.5515	0	0	-0.8525	1.13111	0	0	-0.8525	0.455846
-2.5505	0	0	-0.8515	1.1297	0	0	-0.8515	0.455846
-2.5495	0	0	-0.8505	1.1283	0	0	-0.8505	0.455845
-2.5485	0	0	-0.8495	1.1269	0	0	-0.8495	0.455845
-2.5475	0	0	-0.8485	1.12551	0	0	-0.8485	0.455845
-2.5465	0	0	-0.8475	1.12412	0	0	-0.8475	0.455845
-2.5455	0	0	-0.8465	1.12273	0	0	-0.8465	0.455845
-2.5445	0	0	-0.8455	1.12135	0	0	-0.8455	0.455845
-2.5435	0	0	-0.8445	1.11997	0	0	-0.8445	0.455845
-2.5425	0	0	-0.8435	1.11859	0	0	-0.8435	0.455845
-2.5415	0	0	-0.8425	1.11722	0	0	-0.8425	0.455845
-2.5405	0	0	-0.8415	1.11585	0	0	-0.8415	0.455845
-2.5395	0	0	-0.8405	1.11449	0	0	-0.8405	0.455844
-2.5385	0	0	-0.8395	1.11312	0	0	-0.8395	0.455844
-2.5375	0	0	-0.8385	1.11177	0	0	-0.8385	0.455844
-2.5365	0	0	-0.8375	1.11041	0	0	-0.8375	0.455844
-2.5355	0	0	-0.8365	1.10906	0	0	-0.8365	0.455844
-2.5345	0	0	-0.8355	1.10771	0	0	-0.8355	0.455844
-2.5335	0	0	-0.8345	1.10637	0	0	-0.8345	0.455844
-2.5325	0	0	-0.8335	1.10503	0	0	-0.8335	0.455844
-2.5315	0	0	-0.8325	1.10369	0	0	-0.8325	0.455844
-2.5305	0	0	-0.8315	1.10235	0	0	-0.8315	0.455844
-2.5295	0	0	-0.8305	1.10102	0	0	-0.8305	0.455844
-2.5285	0	0	-0.8295	1.0997	0	0	-0.8295	0.455844
-2.5275	0	0	-0.8285	1.09837	0	0	-0.8285	0.455844
-2.5265	0	0	-0.8275	1.09705	0	0	-0.8275	0.455843
-2.5255	0	0	-0.8265	1.09574	0	0	-0.8265	0.455843
-2.5245	0	0	-0.8255	1.09442	0	0	-0.8255	0.455843
-2.5235	0	0	-0.8245	1.09311	0	0	-0.8245	0.455843
-2.5225	0	0	-0.8235	1.0918	0	0	-0.8235	0.455843
-2.5215	0	0	-0.8225	1.0905	0	0	-0.8225	0.455843
-2.5205	0	0	-0.8215	1.0892	0	0	-0.8215	0.455843
-2.5195	0	0	-0.8205	1.0879	0	0	-0.8205	0.455843
-2.5185	0	0	-0.8195	1.08661	0	0	-0.8195	0.455843
-2.5175	0	0	-0.8185	1.08532	0	0	-0.8185	0.455843
-2.5165	0	0	-0.8175	1.08403	0	0	-0.8175	0.455843
-2.5155	0	0	-0.8165	1.08275	0	0	-0.8165	0.455843
-2.5145	0	0	-0.8155	1.08147	0	0	-0.8155	0.455843
-2.5135	0	0	-0.8145	1.08019	0	0	-0.8145	0.455843
-2.5125	0	0	-0.8135	1.07892	0	0	-0.8135	0.455843
-2.5115	0	0	-0.8125	1.07765	0	0	-0.8125	0.455843
-2.5105	0	0	-0.8115	1.07638	0	0	-0.8115	0.455843
-2.5095	0	0	-0.8105	1.07512	0	0	-0.8105	0.455843
-2.5085	0	0	-0.8095	1.07386	0	0	-0.8095	0.455843
-2.5075	0	0	-0.8085	1.0726	0	0	-0.8085	0.455843
-2.5065	0	0	-0.8075	1.07135	0	0	-0.8075	0.455843
-2.5055	0	0	-0.8065	1.0701	0	0	-0.8065	0.455842
-2.5045	0	0	-0.8055	1.06885	0	0	-0.8055	0.455842
-2.5035	0	0	-0.8045	1.06761	0	0	-0.8045	0.455842
-2.5025	0	0	-0.8035	1.06637	0	0	-0.8035	0.455842
-2.5015	0	0	-0.8025	1.06513	0	0	-0.8025	0.455842
-2.5005	0	0	-0.8015	1.06389	0	0	-0.8015	0.455842
-2.4995	0	0	-0.8005	1.06266	0	0	-0.8005	0.455842
-2.4985	0	0	-0.7995	1.06144	0	0	-0.7995	0.455842
-2.4975	0	0	-0.7985	1.06021	0	0	-0.7985	0.455842
-2.4965	0	0	-0.7975	1.05899	0	0	-0.7975	0.455842
-2.4955	0	0	-0.7965	1.05777	0	0	-0.7965	0.455842
-2.4945	0	0	-0.7955	1.05655	0	0	-0.7955	0.455842
-2.4935	0	0	-0.7945	1.05534	0	0	-0.7945	0.455842
-2.4925	0	0	-0.7935	1.05413	0	0	-0.7935	0.455842
-2.4915	0	0	-0.7925	1.05293	0	0	-0.7925	0.455842
-2.4905	0	0	-0.7915	1.05172	0	0	-0.7915	0.455842
-2.4895	0	0	-0.7905	1.05052	0	0	-0.7905	0.455842
-2.4885	0	0	-0.7895	1.04933	0	0	-0.7895	0.455842
-2.4875	0	0	-0.7885	1.04813	0	0	-0.7885	0.455842
-2.4865	0	0	-0.7875	1.04694	0	0	-0.7875	0.455842
-2.4855	0	0	-0.7865	1.04576	0	0	-0.7865	0.455842
-2.4845	0	0	-0.7855	1.04457	0	0	-0.7855	0.455842
-2.4835	0	0	-0.7845	1.04339	0	0	-0.7845	0.455842
-2.4825	0	0	-0.7835	1.04221	0	0	-0.7835	0.455842
-2.4815	0	0	-0.7825	1.04104	0	0	-0.7825	0.455842
-2.4805	0	0	-0.7815	1.03986	0	0	-0.7815	0.455842
-2.4795	0	0	-0.7805	1.03869	0	0	-0.7805	0.455842
-2.4785	0	0	-0.7795	1.03753	0	0	-0.7795	0.455842
-2.4775	0	0	-0.7785	1.03636	0	0	-0.7785	0.455842
-2.4765	0	0	-0.7775	1.0352	0	0	-0.7775	0.455842
-2.4755	0	0	-0.7765	1.03405	0	0	-0.7765	0.455842
-2.4745	0	0	-0.7755	1.03289	0	0	-0.7755	0.455842
-2.4735	0	0	-0.7745	1.03174	0	0	-0.7745	0.455842
-2.4725	0	0	-0.7735	1.03059	0	0	-0.7735	0.455842
-2.4715	0	0	-0.7725	1.02945	0	0	-0.7725	0.455842
-2.4705	0	0	-0.7715	1.02831	0	0	-0.7715	0.455842
-2.4695	0	0	-0.7705	1.02717	0	0	-0.7705	0.455842
-2.4685	0	0	-0.7695	1.02603	0	0	-0.7695	0.455842
-2.4675	0	0	-0.7685	1.0249	0	0	-0.7685	0.455842
-2.4665	0	0	-0.7675	1.02377	0	0	-0.7675	0.455842
-2.4655	0	0	-0.7665	1.02264	0	0	-0.7665	0.455842
-2.4645	0	0	-0.7655	1.02151	0	0	-0.7655	0.455842
-2.4635	0	0	-0.7645	1.02039	0	0	-0.7645	0.455842
-2.4625	0	0	-0.7635	1.01927	0	0	-0.7635	0.455842
-2.4615	0	0	-0.7625	1.01816	0	0	-0.7625	0.455842
-2.4605	0	0	-0.7615	1.01704	0	0	-0.7615	0.455842
-2.4595	0	0	-0.7605	1.01593	0	0	-0.7605	0.455842
-2.4585	0	0	-0.7595	1.01483	0	0	-0.7595	0.455842
-2.4575	0	0	-0.7585	1.01372	0	0	-0.7585	0.455842
-2.4565	0	0	-0.7575	1.01262	0	0	-0.7575	0.455842
-2.4555	0	0	-0.7565	1.01152	0	0	-0.7565	0.455842
-2.4545	0	0	-0.7555	1.01042	0	0	-0.7555	0.455842
-2.4535	0	0	-0.7545	1.00933	0	0	-0.7545	0.455842
-2.4525	0	0	-0.7535	1.00824	0	0	-0.7535	0.455842
-2.4515	0	0	-0.7525	1.00715	0	0	-0.7525	0.455842
-2.4505	0	0	-0.7515	1.00607	0	0	-0.7515	0.455842
-2.4495	0	0	-0.7505	1.00499	0	0	-0.7505	0.455842
-2.4485	0	0	-0.7495	1.00391	0	0	-0.7495	0.455842
-2.4475	0	0	-0.7485	1.00283	0	0	-0.7485	0.455842
-2.4465	0	0	-0.7475	1.00176	0	0	-0.7475	0.455842
-2.4455	0	0	-0.7465	1.00069	0	0	-0.7465	0.455842
-2.4445	0	0	-0.7455	0.999618	0	0	-0.7455	0.455841
-2.4435	0	0	-0.7445	0.998552	0	0	-0.7445	0.455841
-2.4425	0	0	-0.7435	0.99749	0	0	-0.7435	0.455841
-2.4415	0	0	-0.7425	0.99643	0	0	-0.7425	0.455841
-2.4405	0	0	-0.7415	0.995373	0	0	-0.7415	0.455841
-2.4395	0	0	-0.7405	0.994318	0	0	-0.7405	0.455841
-2.4385	0	0	-0.7395	0.993267	0	0	-0.7395	0.455841
-2.4375	0	0	-0.7385	0.992218	0	0	-0.7385	0.455841
-2.4365	0	0	-0.7375	0.991172	0	0	-0.7375	0.455841
-2.4355	0	0	-0.7365	0.990128	0	0	-0.7365	0.455841
-2.4345	0	0	-0.7355	0.989087	0	0	-0.7355	0.455841
-2.4335	0	0	-0.7345	0.988049	0	0	-0.7345	0.455841
-2.4325	0	0	-0.7335	0.987014	0	0	-0.7335	0.455841
-2.4315	0	0	-0.7325	0.985981	0	0	-0.7325	0.455841
-2.4305	0	0	-0.7315	0.984951	0	0	-0.7315	0.455841
-2.4295	0	0	-0.7305	0.983923	0	0	-0.7305	0.455841
-2.4285	0	0	-0.7295	0.982898	0	0	-0.7295	0.455841
-2.4275	0	0	-0.7285	0.981876	0	0	-0.7285	0.455841
-2.4265	0	0	-0.7275	0.980857	0	0	-0.7275	0.455841
-2.4255	0	0	-0.7265	0.97984	0	0	-0.7265	0.455841
-2.4245	0	0	-0.7255	0.978826	0	0	-0.7255	0.455841
-2.4235	0	0	-0.7245	0.977814	0	0	-0.7245	0.455841
-2.4225	0	0	-0.7235	0.976805	0	0	-0.7235	0.455841
-2.4215	0	0	-0.7225	0.975798	0	0	-0.7225	0.455841
-2.4205	0	0	-0.7215	0.974795	0	0	-0.7215	0.455841
-2.4195	0	0	-0.7205	0.973793	0	0	-0.7205	0.455841
-2.4185	0	0	-0.7195	0.972795	0	0	-0.7195	0.455841
-2.4175	0	0	-0.7185	0.971799	0	0	-0.7185	0.455841
-2.4165	0	0	-0.7175	0.970805	0	0	-0.7175	0.455841
-2.4155	0	0	-0.7165	0.969814	0	0	-0.7165	0.455841
-2.4145	0	0	-0.7155	0.968826	0	0	-0.7155	0.455841
-2.4135	0	0	-0.7145	0.96784	0	0	-0.7145	0.455841
-2.4125	0	0	-0.7135	0.966857	0	0	-0.7135	0.455841
-2.4115	0	0	-0.7125	0.965876	0	0	-0.7125	0.455841
-2.4105	0	0	-0.7115	0.964898	0	0	-0.7115	0.455841
-2.4095	0	0	-0.7105	0.963922	0	0	-0.7105	0.455841
-2.4085	0	0	-0.7095	0.962949	0	0	-0.7095	0.455841
-2.4075	0	0	-0.7085	0.961978	0	0	-0.7085	0.455841
-2.4065	0	0	-0.7075	0.96101	0	0	-0.7075	0.455841
-2.4055	0	0	-0.7065	0.960044	0	0	-0.7065	0.455841
-2.4045	0	0	-0.7055	0.959081	0	0	-0.7055	0.455841
-2.4035	0	0	-0.7045	0.958121	0	0	-0.7045	0.455841
-2.4025	0	0	-0.7035	0.957162	0	0	-0.7035	0.455841
-2.4015	0	0	-0.7025	0.956207	0	0	-0.7025	0.455841
-2.4005	0	0	-0.7015	0.955253	0	0	-0.7015	0.455841
-2.3995	0	0	-0.7005	0.954303	0	0	-0.7005	0.455841
-2.3985	0	0	-0.6995	0.953354	0	0	-0.6995	0.455841
-2.3975	0	0	-0.6985	0.952408	0	0	-0.6985	0.455841
-2.3965	0	0	-0.6975	0.951465	0	0	-0.6975	0.455841
-2.3955	0	0	-0.6965	0.950524	0	0	-0.6965	0.455841
-2.3945	0	0	-0.6955	0.949585	0	0	-0.6955	0.455841
-2.3935	0	0	-0.6945	0.948649	0	0	-0.6945	0.455841
-2.3925	0	0	-0.6935	0.947716	0	0	-0.6935	0.455841
-2.3915	0	0	-0.6925	0.946784	0	0	-0.6925	0.455841
-2.3905	0	0	-0.6915	0.945855	0	0	-0.6915	0.455841
-2.3895	0	0	-0.6905	0.944929	0	0	-0.6905	0.455841
-2.3885	0	0	-0.6895	0.944005	0	0	-0.6895	0.455841
-2.3875	0	0	-0.6885	0.943083	0	0	-0.6885	0.455841
-2.3865	0	0	-0.6875	0.942164	0	0	-0.6875	0.455841
-2.3855	0	0	-0.6865	0.941247	0	0	-0.6865	0.455841
-2.3845	0	0	-0.6855	0.940332	0	0	-0.6855	0.455841
-2.3835	0	0	-0.6845	0.93942	0	0	-0.6845	0.455841
-2.3825	0	0	-0.6835	0.93851	0	0	-0.6835	0.455841
-2.3815	0	0	-0.6825	0.937602	0	0	-0.6825	0.455841
-2.3805	0	0	-0.6815	0.936697	0	0	-0.6815	0.455841
-2.3795	0	0	-0.6805	0.935794	0	0	-0.6805	0.455841
-2.3785	0	0	-0.6795	0.934894	0	0	-0.6795	0.455841
-2.3775	0	0	-0.6785	0.933995	0	0	-0.6785	0.455841
-2.3765	0	0	-0.6775	0.933099	0	0	-0.6775	0.455841
-2.3755	0	0	-0.6765	0.932206	0	0	-0.6765	0.455841
-2.3745	0	0	-0.6755	0.931315	0	0	-0.6755	0.455841
-2.3735	0	0	-0.6745	0.930426	0	0	-0.6745	0.455841
-2.3725	0	0	-0.6735	0.929539	0	0	-0.6735	0.455841
-2.3715	0	0	-0.6725	0.928655	0	0	-0.6725	0.455841
-2.3705	0	0	-0.6715	0.927772	0	0	-0.6715	0.455841
-2.3695	0	0	-0.6705	0.926893	0	0	-0.6705	0.455841
-2.3685	0	0	-0.6695	0.926015	0	0	-0.6695	0.455841
-2.3675	0	0	-0.6685	0.92514	0	0	-0.6685	0.455841
-2.3665	0	0	-0.6675	0.924267	0	0	-0.6675	0.455841
-2.3655	0	0	-0.6665	0.923396	0	0	-0.6665	0.455841
-2.3645	0	0	-0.6655	0.922527	0	0	-0.6655	0.455841
-2.3635	0	0	-0.6645	0.921661	0	0	-0.6645	0.455841
-2.3625	0	0	-0.6635	0.920797	0	0	-0.6635	0.455841
-2.3615	0	0	-0.6625	0.919935	0	0	-0.6625	0.455841
-2.3605	0	0	-0.6615	0.919076	0	0	-0.6615	0.455841
-2.3595	0	0	-0.6605	0.918218	0	0	-0.6605	0.455841
-2.3585	0	0	-0.6595	0.917363	0	0	-0.6595	0.455841
-2.3575	0	0	-0.6585	0.91651	0	0	-0.6585	0.455841
-2.3565	0	0	-0.6575	0.915659	0	0	-0.6575	0.455841
-2.3555	0	0	-0.6565	0.914811	0	0	-0.6565	0.455841
-2.3545	0	0	-0.6555	0.913965	0	0	-0.6555	0.455841
-2.3535	0	0	-0.6545	0.91312	0	0	-0.6545	0.455841
-2.3525	0	0	-0.6535	0.912278	0	0	-0.6535	0.455841
-2.3515	0	0	-0.6525	0.911439	0	0	-0.6525	0.455841
-2.3505	0	0	-0.6515	0.910601	0	0	-0.6515	0.455841
-2.3495	0	0	-0.6505	0.909765	0	0	-0.6505	0.455841
-2.3485	0	0	-0.6495	0.908932	0	0	-0.6495	0.455841
-2.3475	0	0	-0.6485	0.908101	0	0	-0.6485	0.455841
-2.3465	0	0	-0.6475	0.907272	0	0	-0.6475	0.455841
-2.3455	0	0	-0.6465	0.906445	0	0	-0.6465	0.455841
-2.3445	0	0	-0.6455	0.90562	0	0	-0.6455	0.455841
-2.3435	0	0	-0.6445	0.904798	0	0	-0.6445	0.455841
-2.3425	0	0	-0.6435	0.903977	0	0	-0.6435	0.455841
-2.3415	0	0	-0.6425	0.903159	0	0	-0.6425	0.455841
-2.3405	0	0	-0.6415	0.902342	0	0	-0.6415	0.455841
-2.3395	0	0	-0.6405	0.901528	0	0	-0.6405	0.455841
-2.3385	0	0	-0.6395	0.900716	0	0	-0.6395	0.455841
-2.3375	0	0	-0.6385	0.899906	0	0	-0.6385	0.455841
-2.3365	0	0	-0.6375	0.899098	0	0	-0.6375	0.455841
-2.3355	0	0	-0.6365	0.898293	0	0	-0.6365	0.455841
-2.3345	0	0	-0.6355	0.897489	0	0	-0.6355	0.455841
-2.3335	0	0	-0.6345	0.896687	0	0	-0.6345	0.455841
-2.3325	0	0	-0.6335	0.895888	0	0	-0.6335	0.455841
-2.3315	0	0	-0.6325	0.89509	0	0	-0.6325	0.455841
-2.3305	0	0	-0.6315	0.894295	0	0	-0.6315	0.455841
-2.3295	0	0	-0.6305	0.893501	0	0	-0.6305	0.455841
-2.3285	0	0	-0.6295	0.89271	0	0	-0.6295	0.455841
-2.3275	0	0	-0.6285	0.891921	0	0	-0.6285	0.455841
-2.3265	0	0	-0.6275	0.891133	0	0	-0.6275	0.455841
-2.3255	0	0	-0.6265	0.890348	0	0	-0.6265	0.455841
-2.3245	0	0	-0.6255	0.889565	0	0	-0.6255	0.455841
-2.3235	0	0	-0.6245	0.888784	0	0	-0.6245	0.455841
-2.3225	0	0	-0.6235	0.888005	0	0	-0.6235	0.455841
-2.3215	0	0	-0.6225	0.887228	0	0	-0.6225	0.455841
-2.3205	0	0	-0.6215	0.886452	0	0	-0.6215	0.455841
-2.3195	0	0	-0.6205	0.885679	0	0	-0.6205	0.455841
-2.3185	0	0	-0.6195	0.884908	0	0	-0.6195	0.455841
-2.3175	0	0	-0.6185	0.884139	0	0	-0.6185	0.455841
-2.3165	0	0	-0.6175	0.883372	0	0	-0.6175	0.455841
-2.3155	0	0	-0.6165	0.882607	0	0	-0.6165	0.455841
-2.3145	0	0	-0.6155	0.881843	0	0	-0.6155	0.455841
-2.3135	0	0	-0.6145	0.881082	0	0	-0.6145	0.455841
-2.3125	0	0	-0.6135	0.880323	0	0	-0.6135	0.455841
-2.3115	0	0	-0.6125	0.879566	0	0	-0.6125	0.455841
-2.3105	0	0	-0.6115	0.87881	0	0	-0.6115	0.455841
-2.3095	0	0	-0.6105	0.878057	0	0	-0.6105	0.455841
-2.3085	0	0	-0.6095	0.877305	0	0	-0.6095	0.455841
-2.3075	0	0	-0.6085	0.876556	0	0	-0.6085	0.455841
-2.3065	0	0	-0.6075	0.875808	0	0	-0.6075	0.455841
-2.3055	0	0	-0.6065	0.875063	0	0	-0.6065	0.455841
-2.3045	0	0	-0.6055	0.874319	0	0	-0.6055	0.455841
-2.3035	0	0	-0.6045	0.873577	0	0	-0.6045	0.455841
-2.3025	0	0	-0.6035	0.872837	0	0	-0.6035	0.455841
-2.3015	0	0	-0.6025	0.872099	0	0	-0.6025	0.455841
-2.3005	0	0	-0.6015	0.871363	0	0	-0.6015	0.455841
-2.2995	0	0	-0.6005	0.870629	0	0	-0.6005	0.455841
-2.2985	0	0	-0.5995	0.869897	0	0	-0.5995	0.455841
-2.2975	0	0	-0.5985	0.869166	0	0	-0.5985	0.455841
-2.2965	0	0	-0.5975	0.868438	0	0	-0.5975	0.455841
-2.2955	0	0	-0.5965	0.867711	0	0	-0.5965	0.455841
-2.2945	0	0	-0.5955	0.866986	0	0	-0.5955	0.455841
-2.2935	0	0	-0.5945	0.866264	0	0	-0.5945	0.455841
-2.2925	0	0	-0.5935	0.865543	0	0	-0.5935	0.455841
-2.2915	0	0	-0.5925	0.864823	0	0	-0.5925	0.455841
-2.2905	0	0	-0.5915	0.864106	0	0	-0.5915	0.455841
-2.2895	0	0	-0.5905	0.863391	0	0	-0.5905	0.455841
-2.2885	0	0	-0.5895	0.862677	0	0	-0.5895	0.455841
-2.2875	0	0	-0.5885	0.861965	0	0	-0.5885	0.455841
-2.2865	0	0	-0.5875	0.861255	0	0	-0.5875	0.455841
-2.2855	0	0	-0.5865	0.860547	0	0	-0.5865	0.455841
-2.2845	0	0	-0.5855	0.859841	0	0	-0.5855	0.455841
-2.2835	0	0	-0.5845	0.859137	0	0	-0.5845	0.455841
-2.2825	0	0	-0.5835	0.858434	0	0	-0.5835	0.455841
-2.2815	0	0	-0.5825	0.857733	0	0	-0.5825	0.455841
-2.2805	0	0	-0.5815	0.857034	0	0	-0.5815	0.455841
-2.2795	0	0	-0.5805	0.856337	0	0	-0.5805	0.455841
-2.2785	0	0	-0.5795	0.855642	0	0	-0.5795	0.455841
-2.2775	0	0	-0.5785	0.854948	0	0	-0.5785	0.455841
-2.2765	0	0	-0.5775	0.854256	0	0	-0.5775	0.455841
-2.2755	0	0	-0.5765	0.853566	0	0	-0.5765	0.455841
-2.2745	0	0	-0.5755	0.852878	0	0	-0.5755	0.455841
-2.2735	0	0	-0.5745	0.852192	0	0	-0.5745	0.455841
-2.2725	0	0	-0.5735	0.851507	0	0	-0.5735	0.455841
-2.2715	0	0	-0.5725	0.850824	0	0	-0.5725	0.455841
-2.2705	0	0	-0.5715	0.850143	0	0	-0.5715	0.455841
-2.2695	0	0	-0.5705	0.849464	0	0	-0.5705	0.455841
-2.2685	0	0	-0.5695	0.848786	0	0	-0.5695	0.455841
-2.2675	0	0	-0.5685	0.84811	0	0	-0.5685	0.455841
-2.2665	0	0	-0.5675	0.847436	0	0	-0.5675	0.455841
-2.2655	0	0	-0.5665	0.846764	0	0	-0.5665	0.455841
-2.2645	0	0	-0.5655	0.846093	0	0	-0.5655	0.455841
-2.2635	0	0	-0.5645	0.845424	0	0	-0.5645	0.455841
-2.2625	0	0	-0.5635	0.844757	0	0	-0.5635	0.455841
-2.2615	0	0	-0.5625	0.844091	0	0	-0.5625	0.455841
-2.2605	0	0	-0.5615	0.843428	0	0	-0.5615	0.455841
-2.2595	0	0	-0.5605	0.842766	0	0	-0.5605	0.455841
-2.2585	0	0	-0.5595	0.842105	0	0	-0.5595	0.455841
-2.2575	0	0	-0.5585	0.841447	0	0	-0.5585	0.455841
-2.2565	0	0	-0.5575	0.84079	0	0	-0.5575	0.455841
-2.2555	0	0	-0.5565	0.840134	0	0	-0.5565	0.455841
-2.2545	0	0	-0.5555	0.839481	0	0	-0.5555	0.455841
-2.2535	0	0	-0.5545	0.838829	0	0	-0.5545	0.455841
-2.2525	0	0	-0.5535	0.838179	0	0	-0.5535	0.455841
-2.2515	0	0	-0.5525	0.83753	0	0	-0.5525	0.455841
-2.2505	0	0	-0.5515	0.836884	0	0	-0.5515	0.455841
-2.2495	0	0	-0.5505	0.836238	0	0	-0.5505	0.455841
-2.2485	0	0	-0.5495	0.835595	0	0	-0.5495	0.455841
-2.2475	0	0	-0.5485	0.834953	0	0	-0.5485	0.455841
-2.2465	0	0	-0.5475	0.834313	0	0	-0.5475	0.455841
-2.2455	0	0	-0.5465	0.833674	0	0	-0.5465	0.455841
-2.2445	0	0	-0.5455	0.833038	0	0	-0.5455	0.455841
-2.2435	0	0	-0.5445	0.832402	0	0	-0.5445	0.455841
-2.2425	0	0	-0.5435	0.831769	0	0	-0.5435	0.455841
-2.2415	0	0	-0.5425	0.831137	0	0	-0.5425	0.455841
-2.2405	0	0	-0.5415	0.830507	0	0	-0.5415	0.455841
-2.2395	0	0	-0.5405	0.829878	0	0	-0.5405	0.455841
-2.2385	0	0	-0.5395	0.829251	0	0	-0.5395	0.455841
-2.2375	0	0	-0.5385	0.828625	0	0	-0.5385	0.455841
-2.2365	0	0	-0.5375	0.828002	0	0	-0.5375	0.455841
-2.2355	0	0	-0.5365	0.827379	0	0	-0.5365	0.455841
-2.2345	0	0	-0.5355	0.826759	0	0	-0.5355	0.455841
-2.2335	0	0	-0.5345	0.82614	0	0	-0.5345	0.455841
-2.2325	0	0	-0.5335	0.825522	0	0	-0.5335	0.455841
-2.2315	0	0	-0.5325	0.824906	0	0	-0.5325	0.455841
-2.2305	0	0	-0.5315	0.824292	0	0	-0.5315	0.455841
-2.2295	0	0	-0.5305	0.82368	0	0	-0.5305	0.455841
-2.2285	0	0	-0.5295	0.823069	0	0	-0.5295	0.455841
-2.2275	0	0	-0.5285	0.822459	0	0	-0.5285	0.455841
-2.2265	0	0	-0.5275	0.821851	0	0	-0.5275	0.455841
-2.2255	0	0	-0.5265	0.821245	0	0	-0.5265	0.455841
-2.2245	0	0	-0.5255	0.82064	0	0	-0.5255	0.455841
-2.2235	0	0	-0.5245	0.820037	0	0	-0.5245	0.455841
-2.2225	0	0	-0.5235	0.819435	0	0	-0.5235	0.455841
-2.2215	0	0	-0.5225	0.818835	0	0	-0.5225	0.455841
-2.2205	0	0	-0.5215	0.818237	0	0	-0.5215	0.455841
-2.2195	0	0	-0.5205	0.81764	0	0	-0.5205	0.455841
-2.2185	0	0	-0.5195	0.817044	0	0	-0.5195	0.455841
-2.2175	0	0	-0.5185	0.81645	0	0	-0.5185	0.455841
-2.2165	0	0	-0.5175	0.815858	0	0	-0.5175	0.455841
-2.2155	0	0	-0.5165	0.815267	0	0	-0.5165	0.455841
-2.2145	0	0	-0.5155	0.814678	0	0	-0.5155	0.455841
-2.2135	0	0	-0.5145	0.81409	0	0	-0.5145	0.455841
-2.2125	0	0	-0.5135	0.813504	0	0	-0.5135	0.455841
-2.2115	0	0	-0.5125	0.812919	0	0	-0.5125	0.455841
-2.2105	0	0	-0.5115	0.812336	0	0	-0.5115	0.455841
-2.2095	0	0	-0.5105	0.811754	0	0	-0.5105	0.455841
-2.2085	0	0	-0.5095	0.811174	0	0	-0.5095	0.455841
-2.2075	0	0	-0.5085	0.810595	0	0	-0.5085	0.455841
-2.2065	0	0	-0.5075	0.810017	0	0	-0.5075	0.455841
-2.2055	0	0	-0.5065	0.809442	0	0	-0.5065	0.455841
-2.2045	0	0	-0.5055	0.808867	0	0	-0.5055	0.455841
-2.2035	0	0	-0.5045	0.808295	0	0	-0.5045	0.455841
-2.2025	0	0	-0.5035	0.807723	0	0	-0.5035	0.455841
-2.2015	0	0	-0.5025	0.807153	0	0	-0.5025	0.455841
-2.2005	0	0	-0.5015	0.806585	0	0	-0.5015	0.455841
-2.1995	0	0	-0.5005	0.806018	0	0	-0.5005	0.455841
-2.1985	0	0	-0.4995	0.805453	0	0	-0.4995	0.455841
-2.1975	0	0	-0.4985	0.804889	0	0	-0.4985	0.455841
-2.1965	0	0	-0.4975	0.804326	0	0	-0.4975	0.455841
-2.1955	0	0	-0.4965	0.803765	0	0	-0.4965	0.455841
-2.1945	0	0	-0.4955	0.803205	0	0	-0.4955	0.455841
-2.1935	0	0	-0.4945	0.802647	0	0	-0.4945	0.455841
-2.1925	0	0	-0.4935	0.802091	0	0	-0.4935	0.455841
-2.1915	0	0	-0.4925	0.801535	0	0	-0.4925	0.455841
-2.1905	0	0	-0.4915	0.800981	0	0	-0.4915	0.455841
-2.1895	0	0	-0.4905	0.800429	0	0	-0.4905	0.455841
-2.1885	0	0	-0.4895	0.799878	0	0	-0.4895	0.455841
-2.1875	0	0	-0.4885	0.799328	0	0	-0.4885	0.455841
-2.1865	0	0	-0.4875	0.79878	0	0	-0.4875	0.455841
-2.1855	0	0	-0.4865	0.798233	0	0	-0.4865	0.455841
-2.1845	0	0	-0.4855	0.797688	0	0	-0.4855	0.455841
-2.1835	0	0	-0.4845	0.797144	0	0	-0.4845	0.455841
-2.1825	0	0	-0.4835	0.796602	0	0	-0.4835	0.455841
-2.1815	0	0	-0.4825	0.79606	0	0	-0.4825	0.455841
-2.1805	0	0	-0.4815	0.795521	0	0	-0.4815	0.455841
-2.1795	0	0	-0.4805	0.794982	0	0	-0.4805	0.455841
-2.1785	0	0	-0.4795	0.794445	0	0	-0.4795	0.455841
-2.1775	0	0	-0.4785	0.79391	0	0	-0.4785	0.455841
-2.1765	0	0	-0.4775	0.793376	0	0	-0.4775	0.455841
-2.1755	0	0	-0.4765	0.792843	0	0	-0.4765	0.455841
-2.1745	0	0	-0.4755	0.792311	0	0	-0.4755	0.455841
-2.1735	0	0	-0.4745	0.791781	0	0	-0.4745	0.455841
-2.1725	0	0	-0.4735	0.791253	0	0	-0.4735	0.455841
-2.1715	0	0	-0.4725	0.790725	0	0	-0.4725	0.455841
-2.1705	0	0	-0.4715	0.790199	0	0	-0.4715	0.455841
-2.1695	0	0	-0.4705	0.789675	0	0	-0.4705	0.455841
-2.1685	0	0	-0.4695	0.789152	0	0	-0.4695	0.455841
-2.1675	0	0	-0.4685	0.78863	0	0	-0.4685	0.455841
-2.1665	0	0	-0.4675	0.788109	0	0	-0.4675	0.455841
-2.1655	0	0	-0.4665	0.78759	0	0	-0.4665	0.455841
-2.1645	0	0	-0.4655	0.787072	0	0	-0.4655	0.455841
-2.1635	0	0	-0.4645	0.786555	0	0	-0.4645	0.455841
-2.1625	0	0	-0.4635	0.78604	0	0	-0.4635	0.455841
-2.1615	0	0	-0.4625	0.785526	0	0	-0.4625	0.455841
-2.1605	0	0	-0.4615	0.785014	0	0	-0.4615	0.455841
-2.1595	0	0	-0.4605	0.784503	0	0	-0.4605	0.455841
-2.1585	0	0	-0.4595	0.783993	0	0	-0.4595	0.455841
-2.1575	0	0	-0.4585	0.783484	0	0	-0.4585	0.455841
-2.1565	0	0	-0.4575	0.782977	0	0	-0.4575	0.455841
-2.1555	0	0	-0.4565	0.782471	0	0	-0.4565	0.455841
-2.1545	0	0	-0.4555	0.781966	0	0	-0.4555	0.455841
-2.1535	0	0	-0.4545	0.781463	0	0	-0.4545	0.455841
-2.1525	0	0	-0.4535	0.780961	0	0	-0.4535	0.455841
-2.1515	0	0	-0.4525	0.78046	0	0	-0.4525	0.455841
-2.1505	0	0	-0.4515	0.779961	0	0	-0.4515	0.455841
-2.1495	0	0	-0.4505	0.779463	0	0	-0.4505	0.455841
-2.1485	0	0	-0.4495	0.778966	0	0	-0.4495	0.455841
-2.1475	0	0	-0.4485	0.77847	0	0	-0.4485	0.455841
-2.1465	0	0	-0.4475	0.777976	0	0	-0.4475	0.455841
-2.1455	0	0	-0.4465	0.777483	0	0	-0.4465	0.455841
-2.1445	0	0	-0.4455	0.776991	0	0	-0.4455	0.455841
-2.1435	0	0	-0.4445	0.7765	0	0	-0.4445	0.455841
-2.1425	0	0	-0.4435	0.776011	0	0	-0.4435	0.455841
-2.1415	0	0	-0.4425	0.775523	0	0	-0.4425	0.455841
-2.1405	0	0	-0.4415	0.775037	0	0	-0.4415	0.455841
-2.1395	0	0	-0.4405	0.774551	0	0	-0.4405	0.455841
-2.1385	0	0	-0.4395	0.774067	0	0	-0.4395	0.455841
-2.1375	0	0	-0.4385	0.773584	0	0	-0.4385	0.455841
-2.1365	0	0	-0.4375	0.773102	0	0	-0.4375	0.455841
-2.1355	0	0	-0.4365	0.772622	0	0	-0.4365	0.455841
-2.1345	0	0	-0.4355	0.772143	0	0	-0.4355	0.455841
-2.1335	0	0	-0.4345	0.771665	0	0	-0.4345	0.455841
-2.1325	0	0	-0.4335	0.771188	0	0	-0.4335	0.455841
-2.1315	0	0	-0.4325	0.770712	0	0	-0.4325	0.455841
-2.1305	0	0	-0.4315	0.770238	0	0	-0.4315	0.455841
-2.1295	0	0	-0.4305	0.769765	0	0	-0.4305	0.455841
-2.1285	0	0	-0.4295	0.769293	0	0	-0.4295	0.455841
-2.1275	0	0	-0.4285	0.768823	0	0	-0.4285	0.455841
-2.1265	0	0	-0.4275	0.768353	0	0	-0.4275	0.455841
-2.1255	0	0	-0.4265	0.767885	0	0	-0.4265	0.455841
-2.1245	0	0	-0.4255	0.767418	0	0	-0.4255	0.455841
-2.1235	0	0	-0.4245	0.766952	0	0	-0.4245	0.455841
-2.1225	0	0	-0.4235	0.766488	0	0	-0.4235	0.455841
-2.1215	0	0	-0.4225	0.766024	0	0	-0.4225	0.455841
-2.1205	0	0	-0.4215	0.765562	0	0	-0.4215	0.455841
-2.1195	0	0	-0.4205	0.765101	0	0	-0.4205	0.455841
-2.1185	0	0	-0.4195	0.764641	0	0	-0.4195	0.455841
-2.1175	0	0	-0.4185	0.764183	0	0	-0.4185	0.455841
-2.1165	0	0	-0.4175	0.763725	0	0	-0.4175	0.455841
-2.1155	0	0	-0.4165	0.763269	0	0	-0.4165	0.455841
-2.1145	0	0	-0.4155	0.762814	0	0	-0.4155	0.455841
-2.1135	0	0	-0.4145	0.76236	0	0	-0.4145	0.455841
-2.1125	0	0	-0.4135	0.761907	0	0	-0.4135	0.455841
-2.1115	0	0	-0.4125	0.761456	0	0	-0.4125	0.455841
-2.1105	0	0	-0.4115	0.761005	0	0	-0.4115	0.455841
-2.1095	0	0	-0.4105	0.760556	0	0	-0.4105	0.455841
-2.1085	0	0	-0.4095	0.760108	0	0	-0.4095	0.455841
-2.1075	0	0	-0.4085	0.759661	0	0	-0.4085	0.455841
-2.1065	0	0	-0.4075	0.759215	0	0	-0.4075	0.455841
-2.1055	0	0	-0.4065	0.758771	0	0	-0.4065	0.455841
-2.1045	0	0	-0.4055	0.758327	0	0	-0.4055	0.455841
-2.1035	0	0	-0.4045	0.757885	0	0	-0.4045	0.455841
-2.1025	0	0	-0.4035	0.757444	0	0	-0.4035	0.455841
-2.1015	0	0	-0.4025	0.757004	0	0	-0.4025	0.455841
-2.1005	0	0	-0.4015	0.756565	0	0	-0.4015	0.455841
-2.0995	0	0	-0.4005	0.756127	0	0	-0.4005	0.455841
-2.0985	0	0	-0.3995	0.755691	0	0	-0.3995	0.455841
-2.0975	0	0	-0.3985	0.755255	0	0	-0.3985	0.455841
-2.0965	0	0	-0.3975	0.754821	0	0	-0.3975	0.455841
-2.0955	0	0	-0.3965	0.754387	0	0	-0.3965	0.455841
-2.0945	0	0	-0.3955	0.753955	0	0	-0.3955	0.455841
-2.0935	0	0	-0.3945	0.753524	0	0	-0.3945	0.455841
-2.0925	0	0	-0.3935	0.753094	0	0	-0.3935	0.455841
-2.0915	0	0	-0.3925	0.752666	0	0	-0.3925	0.455841
-2.0905	0	0	-0.3915	0.752238	0	0	-0.3915	0.455841
-2.0895	0	0	-0.3905	0.751811	0	0	-0.3905	0.455841
-2.0885	0	0	-0.3895	0.751386	0	0	-0.3895	0.455841
-2.0875	0	0	-0.3885	0.750961	0	0	-0.3885	0.455841
-2.0865	0	0	-0.3875	0.750538	0	0	-0.3875	0.455841
-2.0855	0	0	-0.3865	0.750116	0	0	-0.3865	0.455841
-2.0845	0	0	-0.3855	0.749695	0	0	-0.3855	0.455841
-2.0835	0	0	-0.3845	0.749275	0	0	-0.3845	0.455841
-2.0825	0	0	-0.3835	0.748856	0	0	-0.3835	0.455841
-2.0815	0	0	-0.3825	0.748438	0	0	-0.3825	0.455841
-2.0805	0	0	-0.3815	0.748021	0	0	-0.3815	0.455841
-2.0795	0	0	-0.3805	0.747606	0	0	-0.3805	0.455841
-2.0785	0	0	-0.3795	0.747191	0	0	-0.3795	0.455841
-2.0775	0	0	-0.3785	0.746777	0	0	-0.3785	0.455841
-2.0765	0	0	-0.3775	0.746365	0	0	-0.3775	0.455841
-2.0755	0	0	-0.3765	0.745953	0	0	-0.3765	0.455841
-2.0745	0	0	-0.3755	0.745543	0	0	-0.3755	0.455841
-2.0735	0	0	-0.3745	0.745134	0	0	-0.3745	0.455841
-2.0725	0	0	-0.3735	0.744726	0	0	-0.3735	0.455841
-2.0715	0	0	-0.3725	0.744318	0	0	-0.3725	0.455841
-2.0705	0	0	-0.3715	0.743912	0	0	-0.3715	0.455841
-2.0695	0	0	-0.3705	0.743507	0	0	-0.3705	0.455841
-2.0685	0	0	-0.3695	0.743103	0	0	-0.3695	0.455841
-2.0675	0	0	-0.3685	0.7427	0	0	-0.3685	0.455841
-2.0665	0	0	-0.3675	0.742298	0	0	-0.3675	0.455841
-2.0655	0	0	-0.3665	0.741897	0	0	-0.3665	0.455841
-2.0645	0	0	-0.3655	0.741497	0	0	-0.3655	0.455841
-2.0635	0	0	-0.3645	0.741099	0	0	-0.3645	0.455841
-2.0625	0	0	-0.3635	0.740701	0	0	-0.3635	0.455841
-2.0615	0	0	-0.3625	0.740304	0	0	-0.3625	0.455841
-2.0605	0	0	-0.3615	0.739908	0	0	-0.3615	0.455841
-2.0595	0	0	-0.3605	0.739513	0	0	-0.3605	0.455841
-2.0585	0	0	-0.3595	0.73912	0	0	-0.3595	0.455841
-2.0575	0	0	-0.3585	0.738727	0	0	-0.3585	0.455841
-2.0565	0	0	-0.3575	0.738335	0	0	-0.3575	0.455841
-2.0555	0	0	-0.3565	0.737945	0	0	-0.3565	0.455841
-2.0545	0	0	-0.3555	0.737555	0	0	-0.3555	0.455841
-2.0535	0	0	-0.3545	0.737166	0	0	-0.3545	0.455841
-2.0525	0	0	-0.3535	0.736779	0	0	-0.3535	0.455841
-2.0515	0	0	-0.3525	0.736392	0	0	-0.3525	0.455841
-2.0505	0	0	-0.3515	0.736006	0	0	-0.3515	0.455841
-2.0495	0	0	-0.3505	0.735622	0	0	-0.3505	0.455841
-2.0485	0	0	-0.3495	0.735238	0	0	-0.3495	0.455841
-2.0475	0	0	-0.3485	0.734855	0	0	-0.3485	0.455841
-2.0465	0	0	-0.3475	0.734473	0	0	-0.3475	0.455841
-2.0455	0	0	-0.3465	0.734093	0	0	-0.3465	0.455841
-2.0445	0	0	-0.3455	0.733713	0	0	-0.3455	0.455841
-2.0435	0	0	-0.3445	0.733334	0	0	-0.3445	0.455841
-2.0425	0	0	-0.3435	0.732957	0	0	-0.3435	0.455841
-2.0415	0	0	-0.3425	0.73258	0	0	-0.3425	0.455841
-2.0405	0	0	-0.3415	0.732204	0	0	-0.3415	0.455841
-2.0395	0	0	-0.3405	0.731829	0	0	-0.3405	0.455841
-2.0385	0	0	-0.3395	0.731455	0	0	-0.3395	0.455841
-2.0375	0	0	-0.3385	0.731082	0	0	-0.3385	0.455841
-2.0365	0	0	-0.3375	0.73071	0	0	-0.3375	0.455841
-2.0355	0	0	-0.3365	0.730339	0	0	-0.3365	0.455841
-2.0345	0	0	-0.3355	0.729969	0	0	-0.3355	0.455841
-2.0335	0	0	-0.3345	0.7296	0	0	-0.3345	0.455841
-2.0325	0	0	-0.3335	0.729232	0	0	-0.3335	0.455841
-2.0315	0	0	-0.3325	0.728865	0	0	-0.3325	0.455841
-2.0305	0	0	-0.3315	0.728499	0	0	-0.3315	0.455841
-2.0295	0	0	-0.3305	0.728133	0	0	-0.3305	0.455841
-2.0285	0	0	-0.3295	0.727769	0	0	-0.3295	0.455841
-2.0275	0	0	-0.3285	0.727406	0	0	-0.3285	0.455841
-2.0265	0	0	-0.3275	0.727043	0	0	-0.3275	0.455841
-2.0255	0	0	-0.3265	0.726682	0	0	-0.3265	0.455841
-2.0245	0	0	-0.3255	0.726321	0	0	-0.3255	0.455841
-2.0235	0	0	-0.3245	0.725961	0	0	-0.3245	0.455841
-2.0225	0	0	-0.3235	0.725603	0	0	-0.3235	0.455841
-2.0215	0	0	-0.3225	0.725245	0	0	-0.3225	0.455841
-2.0205	0	0	-0.3215	0.724888	0	0	-0.3215	0.455841
-2.0195	0	0	-0.3205	0.724532	0	0	-0.3205	0.455841
-2.0185	0	0	-0.3195	0.724177	0	0	-0.3195	0.455841
-2.0175	0	0	-0.3185	0.723823	0	0	-0.3185	0.455841
-2.0165	0	0	-0.3175	0.72347	0	0	-0.3175	0.455841
-2.0155	0	0	-0.3165	0.723117	0	0	-0.3165	0.455841
-2.0145	0	0	-0.3155	0.722766	0	0	-0.3155	0.455841
-2.0135	0	0	-0.3145	0.722415	0	0	-0.3145	0.455841
-2.0125	0	0	-0.3135	0.722066	0	0	-0.3135	0.455841
-2.0115	0	0	-0.3125	0.721717	0	0	-0.3125	0.455841
-2.0105	0	0	-0.3115	0.721369	0	0	-0.3115	0.455841
-2.0095	0	0	-0.3105	0.721022	0	0	-0.3105	0.455841
-2.0085	0	0	-0.3095	0.720676	0	0	-0.3095	0.455841
-2.0075	0	0	-0.3085	0.720331	0	0	-0.3085	0.455841
-2.0065	0	0	-0.3075	0.719987	0	0	-0.3075	0.455841
-2.0055	0	0	-0.3065	0.719644	0	0	-0.3065	0.455841
-2.0045	0	0	-0.3055	0.719301	0	0	-0.3055	0.455841
-2.0035	0	0	-0.3045	0.71896	0	0	-0.3045	0.455841
-2.0025	0	0	-0.3035	0.718619	0	0	-0.3035	0.455841
-2.0015	0	0	-0.3025	0.718279	0	0	-0.3025	0.455841
-2.0005	0	0	-0.3015	0.717941	0	0	-0.3015	0.455841
-1.9995	0	0	-0.3005	0.717603	0	0	-0.3005	0.455841
-1.9985	0	0	-0.2995	0.717265	0	0	-0.2995	0.455841
-1.9975	0.00154144	0.00154144	-0.2985	0.716929	0.00261438	0.00261438	-0.2985	0.455841
-1.9965	0.0043213	0.00323971	-0.2975	0.716594	0.00784314	0.00558006	-0.2975	0.455841
-1.9955	0.00194789	0.00194789	-0.2965	0.716259	0.00261438	0.00261438	-0.2965	0.455841
-1.9945	0.00200182	0.00194264	-0.2955	0.715925	0.00522876	0.00348584	-0.2955	0.455841
-1.9935	0.0297295	0.0230807	-0.2945	0.715593	0.0130719	0.00584593	-0.2945	0.455841
-1.9925	0.0420523	0.0229021	-0.2935	0.715261	0.0235294	0.011329	-0.2935	0.455841
-1.9915	0.0851348	0.0351634	-0.2925	0.71493	0.0601307	0.0230731	-0.2925	0.455841
-1.9905	0.0997541	0.0400517	-0.2915	0.714599	0.0522876	0.0135006	-0.2915	0.455841
-1.9895	0.09478	0.0197536	-0.2905	0.71427	0.075817	0.0171879	-0.2905	0.455841
-1.9885	0.113815	0.0271337	-0.2895	0.713941	0.0653595	0.0111941	-0.2895	0.455841
-1.9875	0.0877543	0.0179936	-0.2885	0.713614	0.0601307	0.0117243	-0.2885	0.455841
-1.9865	0.118722	0.0259613	-0.2875	0.713287	0.0888889	0.0179445	-0.2875	0.455841
-1.9855	0.105467	0.022093	-0.2865	0.712961	0.0705882	0.010348	-0.2865	0.455841
-1.9845	0.11459	0.0243845	-0.2855	0.712636	0.096732	0.0156135	-0.2855	0.455841
-1.9835	0.12728	0.0115897	-0.2845	0.712311	0.115033	0.029732	-0.2845	0.455841
-1.9825	0.112472	0.0241777	-0.2835	0.711988	0.141176	0.0430822	-0.2835	0.455841
-1.9815	0.162881	0.029021	-0.2825	0.711665	0.133333	0.0368598	-0.2825	0.455841
-1.9805	0.154736	0.033896	-0.2815	0.711343	0.146405	0.0374221	-0.2815	0.455841
-1.9795	0.143252	0.0301352	-0.2805	0.711022	0.169935	0.043091	-0.2805	0.455841
-1.9785	0.144182	0.0356526	-0.2795	0.710702	0.20915	0.0419751	-0.2795	0.455841
-1.9775	0.194915	0.0358881	-0.2785	0.710383	0.245752	0.0464742	-0.2785	0.455841
-1.9765	0.23399	0.0551684	-0.2775	0.710064	0.269281	0.0593681	-0.2775	0.455841
-1.9755	0.23283	0.0494207	-0.2765	0.709747	0.261438	0.0593617	-0.2765	0.455841
-1.9745	0.215453	0.0502441	-0.2755	0.70943	0.261438	0.0694986	-0.2755	0.455841
-1.9735	0.24893	0.0486869	-0.2745	0.709114	0.305882	0.0639262	-0.2745	0.455841
-1.9725	0.260328	0.0877687	-0.2735	0.708799	0.282353	0.0640152	-0.2735	0.455841
-1.9715	0.265771	0.0807481	-0.2725	0.708484	0.269281	0.0630891	-0.2725	0.455841
-1.9705	0.279868	0.0641091	-0.2715	0.70817	0.29281	0.0584333	-0.2715	0.455841
-1.9695	0.286541	0.0930813	-0.2705	0.707858	0.271895	0.0556917	-0.2705	0.455841
-1.9685	0.317111	0.0909689	-0.2695	0.707546	0.248366	0.0499476	-0.2695	0.455841
-1.9675	0.321237	0.0880666	-0.2685	0.707235	0.237908	0.0473244	-0.2685	0.455841
-1.9665	0.3384	0.0855686	-0.2675	0.706924	0.248366	0.0533302	-0.2675	0.455841
-1.9655	0.310325	0.0912336	-0.2665	0.706615	0.23268	0.0579963	-0.2665	0.455841
-1.9645	0.32523	0.0750305	-0.2655	0.706306	0.295425	0.0681802	-0.2655	0.455841
-1.9635	0.358439	0.0662306	-0.2645	0.705998	0.277124	0.0509934	-0.2645	0.455841
-1.9625	0.40797	0.0732339	-0.2635	0.705691	0.261438	0.0670514	-0.2635	0.455841
-1.9615	0.449663	0.0686252	-0.2625	0.705384	0.245752	0.063944	-0.2625	0.455841
-1.9605	0.414122	0.0814744	-0.2615	0.705079	0.300654	0.0658226	-0.2615	0.455841
-1.9595	0.397839	0.0763493	-0.2605	0.704774	0.329412	0.0701728	-0.2605	0.455841
-1.9585	0.412094	0.0781366	-0.2595	0.70447	0.345098	0.0753498	-0.2595	0.455841
-1.9575	0.472239	0.0837834	-0.2585	0.704167	0.347712	0.081102	-0.2585	0.455841
-1.9565	0.480231	0.0902474	-0.2575	0.703864	0.352941	0.0739715	-0.2575	0.455841
-1.9555	0.449838	0.094598	-0.2565	0.703562	0.376471	0.0899083	-0.2565	0.455841
-1.9545	0.462169	0.101953	-0.2555	0.703261	0.392157	0.0827657	-0.2555	0.455841
-1.9535	0.418315	0.102652	-0.2545	0.702961	0.355556	0.0673002	-0.2545	0.455841
-1.9525	0.46451	0.105987	-0.2535	0.702662	0.363399	0.0757168	-0.2535	0.455841
-1.9515	0.477592	0.104101	-0.2525	0.702363	0.366013	0.0779457	-0.2525	0.455841
-1.9505	0.519376	0.113783	-0.2515	0.702066	0.345098	0.0857226	-0.2515	0.455841
-1.9495	0.535806	0.141994	-0.2505	0.701769	0.366013	0.0735338	-0.2505	0.455841
-1.9485	0.465446	0.128955	-0.2495	0.701472	0.334641	0.0804202	-0.2495	0.455841
-1.9475	0.446079	0.105221	-0.2485	0.701177	0.290196	0.0742993	-0.2485	0.455841
-1.9465	0.473738	0.112497	-0.2475	0.700882	0.337255	0.0801032	-0.2475	0.455841
-1.9455	0.476382	0.114362	-0.2465	0.700588	0.324183	0.0584853	-0.2465	0.455841
-1.9445	0.519733	0.124935	-0.2455	0.700295	0.318954	0.0445724	-0.2455	0.455841
-1.9435	0.455987	0.122406	-0.2445	0.700002	0.300654	0.0617754	-0.2445	0.455841
-1.9425	0.552732	0.137193	-0.2435	0.699711	0.337255	0.0630168	-0.2435	0.455841
-1.9415	0.592025	0.138569	-0.2425	0.69942	0.392157	0.0810973	-0.2425	0.455841
-1.9405	0.572498	0.128066	-0.2415	0.69913	0.345098	0.0878231	-0.2415	0.455841
-1.9395	0.57485	0.127004	-0.2405	0.69884	0.332026	0.107232	-0.2405	0.455841
-1.9385	0.561517	0.119093	-0.2395	0.698551	0.389542	0.0994725	-0.2395	0.455841
-1.9375	0.561955	0.140449	-0.2385	0.698263	0.407843	0.0906653	-0.2385	0.455841
-1.9365	0.594121	0.139352	-0.2375	0.697976	0.431373	0.0946046	-0.2375	0.455841
-1.9355	0.630077	0.157348	-0.2365	0.69769	0.350327	0.0797945	-0.2365	0.455841
-1.9345	0.57195	0.151107	-0.2355	0.697404	0.436601	0.0985983	-0.2355	0.455841
-1.9335	0.566175	0.146428	-0.2345	0.697119	0.454902	0.105169	-0.2345	0.455841
-1.9325	0.528617	0.147146	-0.2335	0.696835	0.428758	0.0884607	-0.2335	0.455841
-1.9315	0.59267	0.176485	-0.2325	0.696551	0.433987	0.0806465	-0.2325	0.455841
-1.9305	0.596152	0.176228	-0.2315	0.696268	0.470588	0.0711188	-0.2315	0.455841
-1.9295	0.62304	0.182334	-0.2305	0.695986	0.426144	0.0680688	-0.2305	0.455841
-1.9285	0.613802	0.164395	-0.2295	0.695705	0.415686	0.0614302	-0.2295	0.455841
-1.9275	0.50255	0.131242	-0.2285	0.695424	0.407843	0.0487083	-0.2285	0.455841
-1.9265	0.559683	0.125307	-0.2275	0.695145	0.339869	0.0702593	-0.2275	0.455841
-1.9255	0.554673	0.117275	-0.2265	0.694865	0.337255	0.0810458	-0.2265	0.455841
-1.9245	0.533993	0.0945651	-0.2255	0.694587	0.253595	0.0623627	-0.2255	0.455841
-1.9235	0.493105	0.116691	-0.2245	0.694309	0.371242	0.0674805	-0.2245	0.455841
-1.9225	0.518314	0.124086	-0.2235	0.694032	0.373856	0.0522948	-0.2235	0.455841
-1.9215	0.549948	0.161237	-0.2225	0.693756	0.366013	0.0527215	-0.2225	0.455841
-1.9205	0.489359	0.125254	-0.2215	0.69348	0.35817	0.0624843	-0.2215	0.455841
-1.9195	0.453967	0.119483	-0.2205	0.693205	0.415686	0.0721209	-0.2205	0.455841
-1.9185	0.437999	0.130945	-0.2195	0.692931	0.397386	0.0913828	-0.2195	0.455841
-1.9175	0.458359	0.129237	-0.2185	0.692658	0.426144	0.0856561	-0.2185	0.455841
-1.9165	0.516862	0.137484	-0.2175	0.692385	0.428758	0.0946006	-0.2175	0.455841
-1.9155	0.513432	0.108412	-0.2165	0.692113	0.405229	0.0919999	-0.2165	0.455841
-1.9145	0.500433	0.124309	-0.2155	0.691842	0.402614	0.0942789	-0.2155	0.455841
-1.9135	0.576977	0.159122	-0.2145	0.691571	0.339869	0.0747629	-0.2145	0.455841
-1.9125	0.612692	0.171709	-0.2135	0.691301	0.371242	0.0761518	-0.2135	0.455841
-1.9115	0.607497	0.167607	-0.2125	0.691032	0.360784	0.0777311	-0.2125	0.455841
-1.9105	0.641673	0.172648	-0.2115	0.690763	0.371242	0.090296	-0.2115	0.455841
-1.9095	0.589392	0.156266	-0.2105	0.690495	0.418301	0.0798706	-0.2105	0.455841
-1.9085	0.568504	0.167737	-0.2095	0.690228	0.360784	0.0847425	-0.2095	0.455841
-1.9075	0.475511	0.157359	-0.2085	0.689962	0.386928	0.0891959	-0.2085	0.455841
-1.9065	0.429535	0.134335	-0.2075	0.689696	0.345098	0.0884263	-0.2075	0.455841
-1.9055	0.373029	0.1677	-0.2065	0.689431	0.384314	0.0918181	-0.2065	0.455841
-1.9045	0.454392	0.164587	-0.2055	0.689167	0.35817	0.0850332	-0.2055	0.455841
-1.9035	0.50989	0.152096	-0.2045	0.688903	0.392157	0.0810973	-0.2045	0.455841
-1.9025	0.453424	0.164968	-0.2035	0.68864	0.384314	0.0915696	-0.2035	0.455841
-1.9015	0.45119	0.161332	-0.2025	0.688377	0.381699	0.0899083	-0.2025	0.455841
-1.9005	0.491348	0.165263	-0.2015	0.688116	0.339869	0.0714384	-0.2015	0.455841
-1.8995	0.529499	0.187875	-0.2005	0.687855	0.397386	0.0812657	-0.2005	0.455841
-1.8985	0.471024	0.166404	-0.1995	0.687594	0.337255	0.0744014	-0.1995	0.455841
-1.8975	0.457631	0.163554	-0.1985	0.687335	0.402614	0.0874244	-0.1985	0.455841
-1.8965	0.415752	0.152893	-0.1975	0.687076	0.426144	0.0825866	-0.1975	0.455841
-1.8955	0.413714	0.12744	-0.1965	0.686817	0.386928	0.0847425	-0.1965	0.455841
-1.8945	0.423058	0.0969727	-0.1955	0.68656	0.44183	0.0895062	-0.1955	0.455841
-1.8935	0.419632	0.0957495	-0.1945	0.686303	0.431373	0.0910873	-0.1945	0.455841
-1.8925	0.39644	0.111559	-0.1935	0.686046	0.475817	0.0723679	-0.1935	0.455841
-1.8915	0.449647	0.115066	-0.1925	0.685791	0.457516	0.0732493	-0.1925	0.455841
-1.8905	0.445771	0.117588	-0.1915	0.685536	0.384314	0.0630891	-0.1915	0.455841
-1.8895	0.457504	0.135733	-0.1905	0.685281	0.371242	0.0819172	-0.1905	0.455841
-1.8885	0.456706	0.131149	-0.1895	0.685028	0.454902	0.0989941	-0.1895	0.455841
-1.8875	0.548805	0.126413	-0.1885	0.684775	0.371242	0.0921278	-0.1885	0.455841
-1.8865	0.517776	0.104956	-0.1875	0.684522	0.334641	0.0836601	-0.1875	0.455841
-1.8855	0.497046	0.10015	-0.1865	0.68427	0.332026	0.0693947	-0.1865	0.455841
-1.8845	0.456843	0.137799	-0.1855	0.684019	0.368627	0.0906025	-0.1855	0.455841
-1.8835	0.473633	0.155561	-0.1845	0.683769	0.318954	0.086954	-0.1845	0.455841
-1.8825	0.455386	0.143367	-0.1835	0.683519	0.332026	0.083319	-0.1835	0.455841
-1.8815	0.391278	0.13903	-0.1825	0.68327	0.31634	0.0896757	-0.1825	0.455841
-1.8805	0.372706	0.0988989	-0.1815	0.683022	0.337255	0.112917	-0.1815	0.455841
-1.8795	0.439027	0.116472	-0.1805	0.682774	0.371242	0.0988867	-0.1805	0.455841
-1.8785	0.506819	0.0772871	-0.1795	0.682526	0.350327	0.0884607	-0.1795	0.455841
-1.8775	0.541024	0.0981359	-0.1785	0.68228	0.321569	0.0863625	-0.1785	0.455841
-1.8765	0.518682	0.115913	-0.1775	0.682034	0.360784	0.0937619	-0.1775	0.455841
-1.8755	0.627588	0.117705	-0.1765	0.681789	0.384314	0.107161	-0.1765	0.455841
-1.8745	0.650922	0.142883	-0.1755	0.681544	0.407843	0.120388	-0.1755	0.455841
-1.8735	0.637044	0.143803	-0.1745	0.6813	0.457516	0.133265	-0.1745	0.455841
-1.8725	0.571413	0.147373	-0.1735	0.681056	0.462745	0.136018	-0.1735	0.455841
-1.8715	0.62143	0.147328	-0.1725	0.680814	0.44183	0.121221	-0.1725	0.455841
-1.8705	0.686417	0.13521	-0.1715	0.680572	0.486275	0.120703	-0.1715	0.455841
-1.8695	0.71865	0.129252	-0.1705	0.68033	0.56732	0.119492	-0.1705	0.455841
-1.8685	0.655081	0.146448	-0.1695	0.680089	0.569935	0.0991168	-0.1695	0.455841
-1.8675	0.529311	0.129148	-0.1685	0.679849	0.551634	0.105331	-0.1685	0.455841
-1.8665	0.489529	0.112681	-0.1675	0.679609	0.528105	0.112806	-0.1675	0.455841
-1.8655	0.516535	0.125921	-0.1665	0.67937	0.551634	0.108457	-0.1665	0.455841
-1.8645	0.465325	0.106069	-0.1655	0.679132	0.50719	0.115625	-0.1655	0.455841
-1.8635	0.433757	0.100559	-0.1645	0.678894	0.515033	0.130256	-0.1645	0.455841
-1.8625	0.464337	0.105011	-0.1635	0.678657	0.50719	0.141499	-0.1635	0.455841
-1.8615	0.405216	0.11432	-0.1625	0.67842	0.522876	0.128964	-0.1625	0.455841
-1.8605	0.466262	0.118834	-0.1615	0.678184	0.504575	0.121633	-0.1615	0.455841
-1.8595	0.482196	0.102809	-0.1605	0.677949	0.499346	0.108036	-0.1605	0.455841
-1.8585	0.498171	0.131433	-0.1595	0.677714	0.475817	0.101164	-0.1595	0.455841
-1.8575	0.611905	0.124717	-0.1585	0.67748	0.50719	0.108159	-0.1585	0.455841
-1.8565	0.622559	0.108947	-0.1575	0.677246	0.52549	0.106621	-0.1575	0.455841
-1.8555	0.577277	0.111282	-0.1565	0.677013	0.546405	0.101063	-0.1565	0.455841
-1.8545	0.555447	0.129609	-0.1555	0.676781	0.504575	0.106379	-0.1555	0.455841
-1.8535	0.516995	0.136765	-0.1545	0.676549	0.475817	0.0999561	-0.1545	0.455841
-1.8525	0.486627	0.122763	-0.1535	0.676318	0.488889	0.0984441	-0.1535	0.455841
-1.8515	0.499897	0.123538	-0.1525	0.676087	0.517647	0.115138	-0.1525	0.455841
-1.8505	0.483784	0.12428	-0.1515	0.675857	0.517647	0.116971	-0.1515	0.455841
-1.8495	0.427125	0.134938	-0.1505	0.675628	0.52549	0.111496	-0.1505	0.455841
-1.8485	0.438616	0.131845	-0.1495	0.675399	0.533333	0.104153	-0.1495	0.455841
-1.8475	0.550949	0.134438	-0.1485	0.675171	0.528105	0.0895359	-0.1485	0.455841
-1.8465	0.481944	0.126282	-0.1475	0.674944	0.588235	0.103278	-0.1475	0.455841
-1.8455	0.466715	0.12478	-0.1465	0.674717	0.575163	0.101927	-0.1465	0.455841
-1.8445	0.429257	0.129337	-0.1455	0.67449	0.583007	0.103337	-0.1455	0.455841
-1.8435	0.504663	0.1105	-0.1445	0.674264	0.535948	0.104302	-0.1445	0.455841
-1.8425	0.449047	0.133876	-0.1435	0.674039	0.543791	0.104851	-0.1435	0.455841
-1.8415	0.408974	0.134451	-0.1425	0.673814	0.543791	0.109249	-0.1425	0.455841
-1.8405	0.429215	0.102951	-0.1415	0.67359	0.546405	0.109918	-0.1415	0.455841
-1.8395	0.470499	0.104937	-0.1405	0.673367	0.488889	0.100278	-0.1405	0.455841
-1.8385	0.501133	0.132581	-0.1395	0.673144	0.494118	0.113454	-0.1395	0.455841
-1.8375	0.467481	0.129856	-0.1385	0.672922	0.551634	0.11258	-0.1385	0.455841
-1.8365	0.480251	0.133211	-0.1375	0.6727	0.522876	0.106232	-0.1375	0.455841
-1.8355	0.496784	0.104087	-0.1365	0.672479	0.433987	0.119628	-0.1365	0.455841
-1.8345	0.507313	0.106311	-0.1355	0.672258	0.426144	0.112621	-0.1355	0.455841
-1.8335	0.430022	0.110899	-0.1345	0.672038	0.473203	0.0987829	-0.1345	0.455841
-1.8325	0.397937	0.103509	-0.1335	0.671818	0.447059	0.0953402	-0.1335	0.455841
-1.8315	0.394436	0.101838	-0.1325	0.671599	0.44183	0.117207	-0.1325	0.455841
-1.8305	0.426067	0.0890822	-0.1315	0.671381	0.44183	0.12053	-0.1315	0.455841
-1.8295	0.386145	0.102687	-0.1305	0.671163	0.44183	0.113186	-0.1305	0.455841
-1.8285	0.41144	0.0872547	-0.1295	0.670946	0.431373	0.114772	-0.1295	0.455841
-1.8275	0.395508	0.0734843	-0.1285	0.670729	0.423529	0.103832	-0.1285	0.455841
-1.8265	0.43057	0.0991619	-0.1275	0.670513	0.355556	0.085225	-0.1275	0.455841
-1.8255	0.393809	0.154432	-0.1265	0.670298	0.35817	0.0910707	-0.1265	0.455841
-1.8245	0.459764	0.156393	-0.1255	0.670083	0.373856	0.0733322	-0.1255	0.455841
-1.8235	0.545977	0.154092	-0.1245	0.669868	0.384314	0.079207	-0.1245	0.455841
-1.8225	0.496716	0.14908	-0.1235	0.669654	0.439216	0.0771426	-0.1235	0.455841
-1.8215	0.525684	0.149491	-0.1225	0.669441	0.407843	0.0842391	-0.1225	0.455841
-1.8205	0.556005	0.123498	-0.1215	0.669228	0.428758	0.0899927	-0.1215	0.455841
-1.8195	0.609292	0.110788	-0.1205	0.669016	0.428758	0.0973698	-0.1205	0.455841
-1.8185	0.619556	0.0974865	-0.1195	0.668804	0.394771	0.0990133	-0.1195	0.455841
-1.8175	0.602389	0.0997501	-0.1185	0.668593	0.454902	0.105024	-0.1185	0.455841
-1.8165	0.572582	0.115449	-0.1175	0.668382	0.413072	0.0948891	-0.1175	0.455841
-1.8155	0.525416	0.132629	-0.1165	0.668172	0.4	0.109058	-0.1165	0.455841
-1.8145	0.521655	0.14892	-0.1155	0.667963	0.389542	0.133276	-0.1155	0.455841
-1.8135	0.474032	0.132772	-0.1145	0.667754	0.431373	0.109766	-0.1145	0.455841
-1.8125	0.478733	0.116379	-0.1135	0.667545	0.501961	0.121493	-0.1135	0.455841
-1.8115	0.55245	0.13155	-0.1125	0.667337	0.454902	0.143312	-0.1125	0.455841
-1.8105	0.528083	0.126484	-0.1115	0.66713	0.452288	0.119428	-0.1115	0.455841
-1.8095	0.448955	0.1076	-0.1105	0.666923	0.515033	0.114957	-0.1105	0.455841
-1.8085	0.439859	0.114607	-0.1095	0.666717	0.496732	0.133535	-0.1095	0.455841
-1.8075	0.469213	0.128581	-0.1085	0.666511	0.467974	0.149142	-0.1085	0.455841
-1.8065	0.53365	0.13325	-0.1075	0.666306	0.52549	0.15809	-0.1075	0.455841
-1.8055	0.515467	0.127631	-0.1065	0.666101	0.54902	0.163221	-0.1065	0.455841
-1.8045	0.474807	0.107474	-0.1055	0.665897	0.515033	0.148611	-0.1055	0.455841
-1.8035	0.46504	0.107525	-0.1045	0.665693	0.541176	0.145042	-0.1045	0.455841
-1.8025	0.447677	0.0993121	-0.1035	0.66549	0.515033	0.120315	-0.1035	0.455841
-1.8015	0.475094	0.118495	-0.1025	0.665288	0.501961	0.126274	-0.1025	0.455841
-1.8005	0.543625	0.0927187	-0.1015	0.665086	0.522876	0.140519	-0.1015	0.455841
-1.7995	0.515072	0.102578	-0.1005	0.664884	0.478431	0.138452	-0.1005	0.455841
-1.7985	0.542621	0.127991	-0.0995	0.664683	0.457516	0.139991	-0.0995	0.455841
-1.7975	0.569205	0.0991989	-0.0985	0.664483	0.449673	0.126455	-0.0985	0.455841
-1.7965	0.497085	0.128061	-0.0975	0.664283	0.402614	0.11628	-0.0975	0.455841
-1.7955	0.423804	0.113669	-0.0965	0.664083	0.415686	0.110194	-0.0965	0.455841
-1.7945	0.427015	0.117054	-0.0955	0.663884	0.368627	0.100536	-0.0955	0.455841
-1.7935	0.353505	0.111433	-0.0945	0.663686	0.389542	0.0994725	-0.0945	0.455841
-1.7925	0.423184	0.121859	-0.0935	0.663488	0.389542	0.0814197	-0.0935	0.455841
-1.7915	0.440282	0.122077	-0.0925	0.66329	0.379085	0.0740741	-0.0925	0.455841
-1.7905	0.473064	0.128179	-0.0915	0.663093	0.394771	0.080952	-0.0915	0.455841
-1.7895	0.426342	0.0961905	-0.0905	0.662897	0.433987	0.0989941	-0.0905	0.455841
-1.7885	0.50141	0.094305	-0.0895	0.662701	0.426144	0.101033	-0.0895	0.455841
-1.7875	0.524031	0.0878305	-0.0885	0.662506	0.418301	0.0832233	-0.0885	0.455841
-1.7865	0.484011	0.0831863	-0.0875	0.662311	0.355556	0.0904137	-0.0875	0.455841
-1.7855	0.527702	0.0942741	-0.0865	0.662116	0.392157	0.102225	-0.0865	0.455841
-1.7845	0.498516	0.0970229	-0.0855	0.661923	0.379085	0.114241	-0.0855	0.455841
-1.7835	0.448832	0.101746	-0.0845	0.661729	0.4	0.104579	-0.0845	0.455841
-1.7825	0.46148	0.106749	-0.0835	0.661536	0.428758	0.0959556	-0.0835	0.455841
-1.7815	0.526141	0.110755	-0.0825	0.661344	0.465359	0.0729948	-0.0825	0.455841
-1.7805	0.569351	0.104283	-0.0815	0.661152	0.415686	0.0720155	-0.0815	0.455841
-1.7795	0.592077	0.138655	-0.0805	0.660961	0.347712	0.0823103	-0.0805	0.455841
-1.7785	0.637164	0.1389	-0.0795	0.66077	0.326797	0.0684248	-0.0795	0.455841
-1.7775	0.586491	0.127667	-0.0785	0.660579	0.303268	0.0613993	-0.0785	0.455841
-1.7765	0.546108	0.124019	-0.0775	0.660389	0.300654	0.079704	-0.0775	0.455841
-1.7755	0.538878	0.156405	-0.0765	0.6602	0.321569	0.0762764	-0.0765	0.455841
-1.7745	0.502562	0.144025	-0.0755	0.660011	0.313725	0.0629626	-0.0755	0.455841
-1.7735	0.551182	0.125874	-0.0745	0.659823	0.308497	0.0812657	-0.0745	0.455841
-1.7725	0.548748	0.171973	-0.0735	0.659635	0.324183	0.0800795	-0.0735	0.455841
-1.7715	0.528999	0.162199	-0.0725	0.659447	0.271895	0.0686409	-0.0725	0.455841
-1.7705	0.527289	0.177517	-0.0715	0.65926	0.305882	0.058725	-0.0715	0.455841
-1.7695	0.447843	0.198004	-0.0705	0.659074	0.321569	0.0717619	-0.0705	0.455841
-1.7685	0.508359	0.21207	-0.0695	0.658888	0.360784	0.0746409	-0.0695	0.455841
-1.7675	0.487676	0.216058	-0.0685	0.658702	0.329412	0.0816758	-0.0685	0.455841
-1.7665	0.508141	0.209599	-0.0675	0.658517	0.326797	0.0715712	-0.0675	0.455841
-1.7655	0.446118	0.211792	-0.0665	0.658332	0.271895	0.086639	-0.0665	0.455841
-1.7645	0.498193	0.187036	-0.0655	0.658148	0.261438	0.0974322	-0.0655	0.455841
-1.7635	0.457354	0.157647	-0.0645	0.657965	0.295425	0.0968105	-0.0645	0.455841
-1.7625	0.478993	0.156088	-0.0635	0.657782	0.271895	0.0704967	-0.0635	0.455841
-1.7615	0.524568	0.15194	-0.0625	0.657599	0.248366	0.0571786	-0.0625	0.455841
-1.7605	0.502338	0.149426	-0.0615	0.657417	0.271895	0.0545898	-0.0615	0.455841
-1.7595	0.453269	0.181597	-0.0605	0.657235	0.282353	0.0635389	-0.0605	0.455841
-1.7585	0.398534	0.178714	-0.0595	0.657054	0.35817	0.0657995	-0.0595	0.455841
-1.7575	0.442746	0.166141	-0.0585	0.656873	0.313725	0.0683971	-0.0585	0.455841
-1.7565	0.284254	0.131719	-0.0575	0.656692	0.282353	0.0611017	-0.0575	0.455841
-1.7555	0.349772	0.136622	-0.0565	0.656513	0.230065	0.0641337	-0.0565	0.455841
-1.7545	0.434207	0.134364	-0.0555	0.656333	0.282353	0.06172	-0.0555	0.455841
-1.7535	0.493151	0.14025	-0.0545	0.656154	0.313725	0.0669381	-0.0545	0.455841
-1.7525	0.477312	0.139892	-0.0535	0.655976	0.342484	0.0813264	-0.0535	0.455841
-1.7515	0.564618	0.159354	-0.0525	0.655798	0.337255	0.0962914	-0.0525	0.455841
-1.7505	0.500706	0.146925	-0.0515	0.65562	0.355556	0.0932258	-0.0515	0.455841
-1.7495	0.404578	0.14582	-0.0505	0.655443	0.290196	0.108457	-0.0505	0.455841
-1.7485	0.423418	0.150082	-0.0495	0.655266	0.300654	0.102318	-0.0495	0.455841
-1.7475	0.396562	0.135253	-0.0485	0.65509	0.305882	0.0926415	-0.0485	0.455841
-1.7465	0.354151	0.143896	-0.0475	0.654914	0.342484	0.0888248	-0.0475	0.455841
-1.7455	0.411728	0.175815	-0.0465	0.654739	0.308497	0.0661162	-0.0465	0.455841
-1.7445	0.404694	0.164137	-0.0455	0.654564	0.298039	0.0757919	-0.0455	0.455841
-1.7435	0.427524	0.167897	-0.0445	0.65439	0.269281	0.0740536	-0.0445	0.455841
-1.7425	0.493677	0.184723	-0.0435	0.654216	0.277124	0.0854031	-0.0435	0.455841
-1.7415	0.528023	0.149199	-0.0425	0.654043	0.308497	0.0928667	-0.0425	0.455841
-1.7405	0.525967	0.153923	-0.0415	0.65387	0.25098	0.0953203	-0.0415	0.455841
-1.7395	0.50291	0.155905	-0.0405	0.653697	0.258824	0.0785716	-0.0405	0.455841
-1.7385	0.570718	0.176666	-0.0395	0.653525	0.324183	0.0719891	-0.0395	0.455841
-1.7375	0.553668	0.186026	-0.0385	0.653353	0.371242	0.0818245	-0.0385	0.455841
-1.7365	0.53847	0.196679	-0.0375	0.653182	0.381699	0.0720945	-0.0375	0.455841
-1.7355	0.510873	0.18483	-0.0365	0.653011	0.397386	0.0821024	-0.0365	0.455841
-1.7345	0.549446	0.183737	-0.0355	0.652841	0.368627	0.10655	-0.0355	0.455841
-1.7335	0.65343	0.189674	-0.0345	0.652671	0.410458	0.0915696	-0.0345	0.455841
-1.7325	0.657994	0.198276	-0.0335	0.652501	0.407843	0.0951608	-0.0335	0.455841
-1.7315	0.668631	0.194531	-0.0325	0.652332	0.371242	0.0833874	-0.0325	0.455841
-1.7305	0.747532	0.183883	-0.0315	0.652164	0.379085	0.0749911	-0.0315	0.455841
-1.7295	0.825147	0.185632	-0.0305	0.651995	0.371242	0.0775354	-0.0305	0.455841
-1.7285	0.789948	0.182934	-0.0295	0.651828	0.345098	0.090548	-0.0295	0.455841
-1.7275	0.761756	0.159823	-0.0285	0.65166	0.334641	0.0765497	-0.0285	0.455841
-1.7265	0.741983	0.156827	-0.0275	0.651493	0.379085	0.0670798	-0.0275	0.455841
-1.7255	0.761716	0.155188	-0.0265	0.651327	0.394771	0.0654988	-0.0265	0.455841
-1.7245	0.696475	0.15052	-0.0255	0.651161	0.381699	0.0611514	-0.0255	0.455841
-1.7235	0.706708	0.172925	-0.0245	0.650995	0.420915	0.0613064	-0.0245	0.455841
-1.7225	0.73175	0.159634	-0.0235	0.65083	0.405229	0.0837917	-0.0235	0.455841
-1.7215	0.809058	0.126259	-0.0225	0.650665	0.363399	0.0666482	-0.0225	0.455841
-1.7205	0.782432	0.137313	-0.0215	0.650501	0.337255	0.0586474	-0.0215	0.455841
-1.7195	0.802005	0.136534	-0.0205	0.650337	0.397386	0.0559094	-0.0205	0.455841
-1.7185	0.703055	0.137561	-0.0195	0.650174	0.237908	0.0407728	-0.0195	0.455841
-1.7175	0.699319	0.124077	-0.0185	0.650011	0.282353	0.0433633	-0.0185	0.455841
-1.7165	0.622376	0.114457	-0.0175	0.649848	0.326797	0.0584918	-0.0175	0.455841
-1.7155	0.561573	0.108898	-0.0165	0.649686	0.277124	0.0476044	-0.0165	0.455841
-1.7145	0.60008	0.111622	-0.0155	0.649524	0.279739	0.0705882	-0.0155	0.455841
-1.7135	0.553696	0.115819	-0.0145	0.649363	0.27451	0.0752943	-0.0145	0.455841
-1.7125	0.533676	0.12003	-0.0135	0.649202	0.31634	0.070308	-0.0135	0.455841
-1.7115	0.514453	0.137469	-0.0125	0.649041	0.347712	0.0799704	-0.0125	0.455841
-1.7105	0.457895	0.126821	-0.0115	0.648881	0.379085	0.0766934	-0.0115	0.455841
-1.7095	0.482119	0.0995554	-0.0105	0.648721	0.371242	0.0916318	-0.0105	0.455841
-1.7085	0.36629	0.108471	-0.0095	0.648562	0.334641	0.0934374	-0.0095	0.455841
-1.7075	0.409528	0.12194	-0.0085	0.648403	0.295425	0.0850332	-0.0085	0.455841
-1.7065	0.514792	0.133551	-0.0075	0.648245	0.342484	0.0906025	-0.0075	0.455841
-1.7055	0.510789	0.145839	-0.0065	0.648087	0.295425	0.0885336	-0.0065	0.455841
-1.7045	0.548182	0.130758	-0.0055	0.647929	0.339869	0.0844912	-0.0055	0.455841
-1.7035	0.512556	0.132337	-0.0045	0.647772	0.366013	0.0725984	-0.0045	0.455841
-1.7025	0.434177	0.127745	-0.0035	0.647615	0.371242	0.084832	-0.0035	0.455841
-1.7015	0.432076	0.143042	-0.0025	0.647458	0.420915	0.101288	-0.0025	0.455841
-1.7005	0.48079	0.136603	-0.0015	0.647302	0.363399	0.0938146	-0.0015	0.455841
-1.6995	0.447457	0.125135	-0.0005	0.647147	0.371242	0.105573	-0.0005	0.455841
-1.6985	0.444433	0.108678			0.413072	0.107143
-1.6975	0.430526	0.12527			0.494118	0.125287
-1.6965	0.386857	0.133352			0.478431	0.112012
-1.6955	0.428274	0.139958			0.44183	0.101812
-1.6945	0.440737	0.138063			0.433987	0.0900771
-1.6935	0.383982	0.137314			0.449673	0.0851002
-1.6925	0.483891	0.152083			0.470588	0.0743555
-1.6915	0.534089	0.140906			0.467974	0.0735803
-1.6905	0.571227	0.12786			0.449673	0.0792789
-1.6895	0.588078	0.122441			0.465359	0.0727865
-1.6885	0.531235	0.130796			0.501961	0.0886836
-1.6875	0.531415	0.140289			0.494118	0.0806701
-1.6865	0.586326	0.118106			0.491503	0.11186
-1.6855	0.612299	0.122713			0.496732	0.112212
-1.6845	0.751339	0.13315			0.462745	0.132453
-1.6835	0.777712	0.128853			0.452288	0.137682
-1.6825	0.75388	0.152613			0.465359	0.112469
-1.6815	0.757712	0.145949			0.50719	0.109901
-1.6805	0.72905	0.139455			0.444444	0.126046
-1.6795	0.669385	0.15593			0.428758	0.119056
-1.6785	0.661488	0.162451			0.415686	0.11452
-1.6775	0.725823	0.172867			0.402614	0.107455
-1.6765	0.751521	0.139094			0.392157	0.0980537
-1.6755	0.726041	0.156753			0.373856	0.0685136
-1.6745	0.711529	0.157283			0.397386	0.0738225
-1.6735	0.736203	0.151714			0.397386	0.0725775
-1.6725	0.637997	0.16172			0.392157	0.0629626
-1.6715	0.623691	0.162352			0.384314	0.0580748
-1.6705	0.600823	0.169048			0.334641	0.0660012
-1.6695	0.615239	0.157651			0.295425	0.0469376
-1.6685	0.50896	0.18632			0.287582	0.0472521
-1.6675	0.481198	0.146983			0.360784	0.0583032
-1.6665	0.463435	0.158127			0.376471	0.078837
-1.6655	0.516957	0.143476			0.329412	0.077182
-1.6645	0.531989	0.148712			0.31634	0.0724361
-1.6635	0.536059	0.13023			0.298039	0.0598966
-1.6625	0.580808	0.123027			0.407843	0.0757919
-1.6615	0.567394	0.13276			0.439216	0.0837509
-1.6605	0.459677	0.1443			0.405229	0.0726245
-1.6595	0.467129	0.134585			0.454902	0.0676378
-1.6585	0.504021	0.138506			0.462745	0.098135
-1.6575	0.489709	0.132263			0.486275	0.096979
-1.6565	0.459058	0.123886			0.515033	0.0968889
-1.6555	0.474029	0.119506			0.494118	0.0938955
-1.6545	0.446099	0.0948111			0.465359	0.101539
-1.6535	0.468215	0.0876262			0.431373	0.0863801
-1.6525	0.435608	0.0901467			0.436601	0.0881037
-1.6515	0.396042	0.0988904			0.439216	0.0749455
-1.6505	0.446073	0.121054			0.454902	0.098224
-1.6495	0.482654	0.105451			0.431373	0.117518
-1.6485	0.382273	0.110034			0.467974	0.108317
-1.6475	0.346932	0.0785141			0.509804	0.106607
-1.6465	0.341182	0.0779924			0.541176	0.108008
-1.6455	0.343771	0.0635305			0.541176	0.114493
-1.6445	0.257534	0.077853			0.52549	0.113052
-1.6435	0.29098	0.0783124			0.457516	0.108233
-1.6425	0.355621	0.0977712			0.439216	0.108131
-1.6415	0.367012	0.110841			0.447059	0.111428
-1.6405	0.413155	0.115711			0.436601	0.110717
-1.6395	0.44948	0.119672			0.431373	0.118098
-1.6385	0.441332	0.144567			0.326797	0.107388
-1.6375	0.49304	0.121849			0.324183	0.0998344
-1.6365	0.586361	0.128122			0.339869	0.0968066
-1.6355	0.66678	0.137015			0.324183	0.0791255
-1.6345	0.74805	0.140386			0.381699	0.0921607
-1.6335	0.791132	0.149949			0.35817	0.0757769
-1.6325	0.774552	0.158123			0.410458	0.0872374
-1.6315	0.70952	0.163937			0.418301	0.0890425
-1.6305	0.734489	0.149902			0.452288	0.082862
-1.6295	0.737634	0.17518			0.439216	0.0745391
-1.6285	0.670562	0.154063			0.470588	0.10501
-1.6275	0.645484	0.15218			0.454902	0.100969
-1.6265	0.684587	0.143223			0.457516	0.0995335
-1.6255	0.710062	0.162527			0.428758	0.111819
-1.6245	0.692287	0.150578			0.415686	0.0962914
-1.6235	0.681892	0.139468			0.433987	0.102832
-1.6225	0.704558	0.135053			0.44183	0.0899294
-1.6215	0.693791	0.111715			0.467974	0.0807641
-1.6205	0.616415	0.148455			0.394771	0.0781841
-1.6195	0.656453	0.144174			0.402614	0.0707119
-1.6185	0.629009	0.126119			0.407843	0.0748847
-1.6175	0.671097	0.11042			0.373856	0.0817548
-1.6165	0.567953	0.113342			0.324183	0.0704967
-1.6155	0.534923	0.114876			0.318954	0.0465722
-1.6145	0.498234	0.0901345			0.389542	0.0685579
-1.6135	0.545213	0.0869971			0.392157	0.0603765
-1.6125	0.578367	0.0878426			0.347712	0.0538686
-1.6115	0.57262	0.0925106			0.305882	0.0672832
-1.6105	0.603304	0.115314			0.31634	0.0620452
-1.6095	0.625842	0.129218			0.256209	0.0503339
-1.6085	0.61084	0.119927			0.214379	0.0408379
-1.6075	0.610238	0.129939			0.206536	0.0405861
-1.6065	0.632935	0.162831			0.20915	0.055116
-1.6055	0.659726	0.16813			0.23268	0.0614302
-1.6045	0.676814	0.157829			0.27451	0.0748898
-1.6035	0.662023	0.157202			0.326797	0.0818662
-1.6025	0.584563	0.14176			0.339869	0.0844912
-1.6015	0.595868	0.122282			0.303268	0.0999105
-1.6005	0.536866	0.11756			0.284967	0.0771082
-1.5995	0.530327	0.127821			0.329412	0.0747832
-1.5985	0.546953	0.131295			0.407843	0.0757919
-1.5975	0.601929	0.129199			0.44183	0.0804816
-1.5965	0.596297	0.126059			0.334641	0.0776333
-1.5955	0.619638	0.124408			0.326797	0.0912539
-1.5945	0.588227	0.153574			0.368627	0.0813264
-1.5935	0.576303	0.157539			0.363399	0.0824394
-1.5925	0.548412	0.128734			0.318954	0.0723679
-1.5915	0.472531	0.120682			0.366013	0.0645116
-1.5905	0.477532	0.130653			0.360784	0.0700211
-1.5895	0.490028	0.106467			0.345098	0.0812657
-1.5885	0.462824	0.138779			0.368627	0.0919338
-1.5875	0.458671	0.132138			0.371242	0.0878231
-1.5865	0.464755	0.118126			0.345098	0.0815455
-1.5855	0.551244	0.107388			0.29281	0.0802311
-1.5845	0.609193	0.115655			0.334641	0.0661162
-1.5835	0.648696	0.103945			0.350327	0.0605273
-1.5825	0.597017	0.0943958			0.345098	0.080703
-1.5815	0.56794	0.0756959			0.345098	0.0973386
-1.5805	0.51255	0.0882159			0.355556	0.096979
-1.5795	0.564824	0.110243			0.352941	0.118098
-1.5785	0.604256	0.111265			0.389542	0.115115
-1.5775	0.553441	0.142724			0.423529	0.121555
-1.5765	0.594132	0.135816			0.402614	0.121205
-1.5755	0.568891	0.144595			0.452288	0.136908
-1.5745	0.564554	0.145293			0.449673	0.124944
-1.5735	0.552085	0.144006			0.473203	0.125348
-1.5725	0.637887	0.145476			0.433987	0.132519
-1.5715	0.698236	0.160972			0.397386	0.123845
-1.5705	0.703305	0.179979			0.413072	0.119221
-1.5695	0.719693	0.185896			0.428758	0.118223
-1.5685	0.607428	0.178621			0.423529	0.107991
-1.5675	0.69964	0.203631			0.426144	0.106307
-1.5665	0.800318	0.213762			0.386928	0.107568
-1.5655	0.807805	0.199094			0.394771	0.10366
-1.5645	0.755077	0.199367			0.394771	0.107755
-1.5635	0.72943	0.2157			0.332026	0.106379
-1.5625	0.663772	0.225439			0.345098	0.104415
-1.5615	0.681756	0.209473			0.413072	0.0943272
-1.5605	0.576171	0.195355			0.384314	0.0980576
-1.5595	0.553107	0.186314			0.368627	0.0967634
-1.5585	0.50492	0.161774			0.345098	0.103759
-1.5575	0.526205	0.144358			0.347712	0.108849
-1.5565	0.519133	0.122785			0.332026	0.140629
-1.5555	0.536576	0.117571			0.420915	0.145377
-1.5545	0.587888	0.155341			0.381699	0.134227
-1.5535	0.592052	0.154371			0.313725	0.126407
-1.5525	0.578735	0.159977			0.271895	0.112428
-1.5515	0.601326	0.168306			0.295425	0.112957
-1.5505	0.603694	0.188997			0.27451	0.107458
-1.5495	0.620968	0.191367			0.282353	0.100562
-1.5485	0.643036	0.180203			0.342484	0.0937336
-1.5475	0.684991	0.166972			0.373856	0.095388
-1.5465	0.665574	0.169007			0.31634	0.0828987
-1.5455	0.635252	0.16051			0.313725	0.102002
-1.5445	0.662595	0.156508			0.300654	0.0862041
-1.5435	0.745034	0.163993			0.329412	0.0808346
-1.5425	0.725048	0.16685			0.386928	0.0724728
-1.5415	0.665915	0.159527			0.4	0.0744626
-1.5405	0.649884	0.151077			0.352941	0.082513
-1.5395	0.603744	0.139785			0.352941	0.0938793
-1.5385	0.714266	0.147891			0.407843	0.106175
-1.5375	0.755591	0.153969			0.397386	0.10295
-1.5365	0.672123	0.132249			0.426144	0.0889615
-1.5355	0.654629	0.145367			0.352941	0.100218
-1.5345	0.61257	0.153186			0.386928	0.103905
-1.5335	0.568754	0.12375			0.394771	0.103586
-1.5325	0.55129	0.131076			0.363399	0.123332
-1.5315	0.538754	0.122477			0.397386	0.104415
-1.5305	0.474201	0.110945			0.384314	0.0884478
-1.5295	0.429403	0.110224			0.439216	0.0958447
-1.5285	0.508417	0.155689			0.384314	0.114891
-1.5275	0.476964	0.155479			0.368627	0.0934089
-1.5265	0.478349	0.167137			0.392157	0.0928831
-1.5255	0.490494	0.140357			0.381699	0.0935511
-1.5245	0.484993	0.152787			0.394771	0.105187
-1.5235	0.458181	0.163908			0.389542	0.121408
-1.5225	0.422355	0.128296			0.44183	0.104463
-1.5215	0.427725	0.128431			0.452288	0.109336
-1.5205	0.395944	0.115052			0.397386	0.114477
-1.5195	0.495868	0.137935			0.415686	0.118368
-1.5185	0.42597	0.096566			0.452288	0.123061
-1.5175	0.410649	0.106657			0.478431	0.121446
-1.5165	0.3571	0.103449			0.470588	0.117372
-1.5155	0.412645	0.0945418			0.533333	0.139553
-1.5145	0.413556	0.105926			0.509804	0.139338
-1.5135	0.448017	0.131447			0.517647	0.15632
-1.5125	0.490457	0.123441			0.449673	0.151183
-1.5115	0.487755	0.122682			0.486275	0.14867
-1.5105	0.466764	0.117687			0.543791	0.155491
-1.5095	0.503666	0.143973			0.546405	0.156594
-1.5085	0.55725	0.139635			0.551634	0.201699
-1.5075	0.558471	0.154229			0.564706	0.196734
-1.5065	0.544927	0.137752			0.504575	0.166904
-1.5055	0.609599	0.106137			0.475817	0.14228
-1.5045	0.570382	0.134255			0.48366	0.15702
-1.5035	0.555537	0.12006			0.460131	0.146975
-1.5025	0.545058	0.147527			0.454902	0.143365
-1.5015	0.526309	0.140463			0.447059	0.146884
-1.5005	0.495539	0.134801			0.428758	0.138241
-1.4995	0.469482	0.143207			0.379085	0.129566
-1.4985	0.481704	0.147587			0.368627	0.122032
-1.4975	0.455162	0.1407			0.371242	0.103098
-1.4965	0.547676	0.146798			0.329412	0.095559
-1.4955	0.623941	0.146075			0.269281	0.101633
-1.4945	0.527766	0.130292			0.201307	0.0662596
-1.4935	0.558867	0.138464			0.243137	0.0759771
-1.4925	0.587572	0.167863			0.290196	0.0870108
-1.4915	0.627175	0.189045			0.295425	0.078533
-1.4905	0.648736	0.178513			0.282353	0.0727865
-1.4895	0.730057	0.178378			0.313725	0.0757719
-1.4885	0.829783	0.178595			0.402614	0.0901613
-1.4875	0.878048	0.187423			0.467974	0.12559
-1.4865	0.907265	0.210772			0.465359	0.114609
-1.4855	0.901307	0.231792			0.44183	0.114785
-1.4845	0.90929	0.233946			0.413072	0.0893661
-1.4835	1.01502	0.20538			0.538562	0.10872
-1.4825	1.14256	0.225531			0.588235	0.137969
-1.4815	1.18506	0.244431			0.63268	0.163677
-1.4805	1.3554	0.273977			0.713725	0.218667
-1.4795	1.36251	0.279414			0.828758	0.254879
-1.4785	1.39424	0.301439			0.88366	0.278862
-1.4775	1.42048	0.315047			0.962092	0.287471
-1.4765	1.4	0.322489			1.08235	0.30146
-1.4755	1.42855	0.328591			1.11895	0.341425
-1.4745	1.52054	0.357279			1.1451	0.350427
-1.4735	1.4672	0.362931			1.20784	0.350795
-1.4725	1.55642	0.373989			1.30196	0.360974
-1.4715	1.63925	0.364197			1.35425	0.395719
-1.4705	1.67912	0.370416			1.38039	0.414815
-1.4695	1.74662	0.387828			1.42222	0.434913
-1.4685	1.65787	0.392506			1.46405	0.431738
-1.4675	1.73447	0.409963			1.46928	0.44338
-1.4665	1.80038	0.439913			1.52941	0.438843
-1.4655	1.86767	0.447646			1.58954	0.43887
-1.4645	1.8648	0.457456			1.51373	0.435023
-1.4635	1.97173	0.473511			1.58431	0.455269
-1.4625	1.97304	0.453698			1.61569	0.462002
-1.4615	2.02076	0.445762			1.6732	0.461018
-1.4605	2.00906	0.453015			1.69935	0.44453
-1.4595	2.0321	0.478194			1.78301	0.444544
-1.4585	2.01725	0.47936			1.80131	0.436991
-1.4575	2.12357	0.492209			1.84575	0.443439
-1.4565	2.08767	0.498296			1.88235	0.452706
-1.4555	2.08308	0.498969			1.9451	0.446306
-1.4545	2.16109	0.505123			1.94771	0.460907
-1.4535	2.17182	0.575848			1.94771	0.456503
-1.4525	2.21693	0.597069			1.90327	0.44647
-1.4515	2.25049	0.602305			1.93725	0.435057
-1.4505	2.33047	0.627233			1.9817	0.435901
-1.4495	2.38882	0.627185			1.98693	0.419606
-1.4485	2.45042	0.669877			1.97124	0.430843
-1.4475	2.42895	0.678633			1.95556	0.438437
-1.4465	2.46489	0.697404			1.9268	0.439497
-1.4455	2.41865	0.694464			1.98954	0.457287
-1.4445	2.38125	0.702113			1.98693	0.458507
-1.4435	2.31135	0.714257			1.86144	0.468174
-1.4425	2.27476	0.710109			1.84837	0.465347
-1.4415	2.32009	0.713264			1.83529	0.450449
-1.4405	2.41593	0.704461			1.85359	0.459772
-1.4395	2.40184	0.756108			1.84314	0.468717
-1.4385	2.24081	0.766492			1.72026	0.472035
-1.4375	2.21032	0.797974			1.68889	0.480445
-1.4365	2.16385	0.825185			1.7098	0.481109
-1.4355	2.1136	0.827685			1.75425	0.481334
-1.4345	2.1176	0.855002			1.75686	0.503456
-1.4335	2.14837	0.857151			1.71503	0.53032
-1.4325	2.13863	0.849303			1.70719	0.510024
-1.4315	2.09128	0.814284			1.67843	0.511255
-1.4305	2.0021	0.850624			1.6366	0.52173
-1.4295	1.9019	0.856494			1.58954	0.511359
-1.4285	1.84039	0.876842			1.59477	0.509338
-1.4275	1.81934	0.883186			1.61046	0.518459
-1.4265	1.81952	0.874941			1.57386	0.524265
-1.4255	1.84908	0.898306			1.56863	0.518954
-1.4245	1.86505	0.898604			1.59739	0.532696
-1.4235	1.77293	0.898388			1.59477	0.534767
-1.4225	1.72614	0.905			1.54771	0.514395
-1.4215	1.74299	0.894732			1.51111	0.518043
-1.4205	1.75912	0.858143			1.45621	0.514929
-1.4195	1.78753	0.864805			1.46405	0.519159
-1.4185	1.86113	0.822256			1.4902	0.502674
-1.4175	1.86192	0.801252			1.41176	0.507591
-1.4165	2.04855	0.789228			1.45098	0.52631
-1.4155	2.12291	0.756241			1.40654	0.528248
-1.4145	2.13496	0.751941			1.40915	0.530911
-1.4135	2.21659	0.771053			1.44837	0.563413
-1.4125	2.27343	0.775728			1.43791	0.533402
-1.4115	2.30189	0.74359			1.43791	0.514781
-1.4105	2.33152	0.72897			1.37255	0.506201
-1.4095	2.3861	0.703194			1.37778	0.516079
-1.4085	2.37868	0.66677			1.36732	0.501117
-1.4075	2.41661	0.637023			1.35163	0.487255
-1.4065	2.37357	0.567463			1.38039	0.477315
-1.4055	2.40252	0.570494			1.44052	0.454171
-1.4045	2.43642	0.566301			1.42484	0.437109
-1.4035	2.44004	0.537419			1.43529	0.417072
-1.4025	2.5086	0.502241			1.43007	0.39179
-1.4015	2.41574	0.474431			1.51373	0.371153
-1.4005	2.37467	0.467931			1.53203	0.357281
-1.3995	2.35096	0.445042			1.5451	0.332789
-1.3985	2.31667	0.44029			1.57386	0.313938
-1.3975	2.27906	0.417303			1.62614	0.313042
-1.3965	2.17239	0.410412			1.64967	0.318111
-1.3955	2.10128	0.367601			1.64967	0.308414
-1.3945	2.15504	0.359028			1.63399	0.316575
-1.3935	2.0863	0.355085			1.63137	0.350587
-1.3925	2.0941	0.386666			1.70458	0.370218
-1.3915	2.06106	0.38371			1.76732	0.371986
-1.3905	1.94834	0.380727			1.86667	0.365373
-1.3895	1.96275	0.367313			1.82745	0.364775
-1.3885	1.96385	0.401092			1.84314	0.390201
-1.3875	1.98348	0.451579			1.91111	0.413708
-1.3865	2.00073	0.499919			1.91895	0.433199
-1.3855	1.93792	0.535624			1.98693	0.437539
-1.3845	2.11684	0.51882			2.0549	0.425826
-1.3835	2.13467	0.547732			2.06275	0.437755
-1.3825	2.15452	0.559588			2.11242	0.449589
-1.3815	2.14747	0.575273			2.14118	0.446532
-1.3805	2.02472	0.581655			2.14902	0.444424
-1.3795	2.01505	0.608754			2.25882	0.439706
-1.3785	2.05192	0.597334			2.30065	0.438492
-1.3775	2.11969	0.608328			2.39739	0.449796
-1.3765	2.10215	0.647699			2.50196	0.457347
-1.3755	2.14277	0.647716			2.46536	0.484692
-1.3745	2.21881	0.698399			2.50196	0.499553
-1.3735	2.38438	0.707258			2.53856	0.507762
-1.3725	2.43176	0.720443			2.48627	0.502666
-1.3715	2.49436	0.761998			2.46536	0.497726
-1.3705	2.62626	0.775389			2.46536	0.525195
-1.3695	2.64975	0.812615			2.42614	0.511448
-1.3685	2.71473	0.838521			2.42353	0.519861
-1.3675	2.76469	0.871642			2.44967	0.521291
-1.3665	2.84232	0.882873			2.48627	0.527222
-1.3655	2.85463	0.87821			2.55948	0.541911
-1.3645	2.84177	0.903675			2.58301	0.53337
-1.3635	2.92655	0.932274			2.62222	0.541639
-1.3625	3.02109	0.969841			2.52288	0.513278
-1.3615	2.99577	0.988499			2.52026	0.51135
-1.3605	2.96192	0.972815			2.49673	0.499115
-1.3595	2.99853	0.963911			2.4915	0.513408
-1.3585	3.04553	0.984351			2.4732	0.515182
-1.3575	3.09737	0.973376			2.45752	0.533914
-1.3565	3.16218	0.95273			2.4549	0.532653
-1.3555	3.12856	0.945603			2.4366	0.544893
-1.3545	3.13045	0.949316			2.38954	0.568659
-1.3535	3.09578	0.976646			2.35556	0.564319
-1.3525	3.09101	0.991971			2.31373	0.571298
-1.3515	3.0778	0.999541			2.28235	0.571256
-1.3505	3.07366	0.986036			2.24052	0.56125
-1.3495	3.02907	0.97598			2.20915	0.574942
-1.3485	3.02835	0.951197			2.23268	0.562901
-1.3475	3.00656	0.958518			2.19869	0.583624
-1.3465	2.96011	0.951508			2.17778	0.580827
-1.3455	2.98814	0.918085			2.17778	0.594691
-1.3445	3.01365	0.936453			2.19608	0.612048
-1.3435	2.93154	0.957041			2.1281	0.599704
-1.3425	2.8431	0.95341			2.03922	0.597798
-1.3415	2.87572	0.945953			1.99216	0.58511
-1.3405	2.89659	0.94999			2.03399	0.60414
-1.3395	2.79209	0.957687			2.02614	0.599324
-1.3385	2.83689	0.945224			2.00261	0.597026
-1.3375	2.85208	0.902079			1.97386	0.626594
-1.3365	2.82316	0.857087			1.9268	0.62516
-1.3355	2.78454	0.853814			1.91634	0.642237
-1.3345	2.83399	0.825343			1.93203	0.629511
-1.3335	2.76399	0.794047			1.87712	0.621783
-1.3325	2.69739	0.743682			1.89281	0.607842
-1.3315	2.74227	0.720817			1.87451	0.596947
-1.3305	2.76295	0.699817			1.83268	0.610251
-1.3295	2.654	0.695193			1.81176	0.609387
-1.3285	2.72857	0.664906			1.78301	0.600066
-1.3275	2.72415	0.664723			1.75425	0.599073
-1.3265	2.67306	0.622871			1.70719	0.601623
-1.3255	2.56481	0.618595			1.67582	0.603015
-1.3245	2.58503	0.586206			1.69412	0.608149
-1.3235	2.55772	0.565816			1.65229	0.591975
-1.3225	2.59242	0.552804			1.68627	0.588919
-1.3215	2.47958	0.550355			1.69412	0.586833
-1.3205	2.38408	0.49535			1.68105	0.550209
-1.3195	2.44908	0.477173			1.64444	0.554285
-1.3185	2.41521	0.484728			1.6366	0.543559
-1.3175	2.45595	0.502692			1.65229	0.535573
-1.3165	2.41657	0.504547			1.57386	0.524338
-1.3155	2.51397	0.498803			1.61046	0.515507
-1.3145	2.47486	0.518885			1.62876	0.499416
-1.3135	2.53579	0.478945			1.63399	0.478752
-1.3125	2.52432	0.468192			1.63922	0.492017
-1.3115	2.47144	0.443305			1.63922	0.493681
-1.3105	2.50169	0.46041			1.69935	0.470863
-1.3095	2.59077	0.492635			1.65752	0.462304
-1.3085	2.58717	0.496935			1.69412	0.457476
-1.3075	2.56434	0.545975			1.72288	0.46506
-1.3065	2.5581	0.567996			1.73333	0.431316
-1.3055	2.56095	0.610101			1.80131	0.397398
-1.3045	2.57267	0.604337			1.8719	0.413079
-1.3035	2.53196	0.591322			1.87451	0.396587
-1.3025	2.59819	0.569686			1.86928	0.389675
-1.3015	2.57899	0.596084			1.87974	0.410872
-1.3005	2.57964	0.598919			1.81438	0.403406
-1.2995	2.60425	0.613045			1.8902	0.372778
-1.2985	2.617	0.640579			1.96078	0.350842
-1.2975	2.6039	0.659481			1.9634	0.358136
-1.2965	2.59903	0.625637			1.95817	0.344121
-1.2955	2.64484	0.613707			1.86405	0.303239
-1.2945	2.6532	0.612707			1.9268	0.307072
-1.2935	2.60848	0.587092			1.93203	0.289908
-1.2925	2.54458	0.577461			1.85882	0.279994
-1.2915	2.50324	0.550377			1.93464	0.290263
-1.2905	2.48644	0.539094			1.9634	0.277651
-1.2895	2.41654	0.556344			1.8902	0.283782
-1.2885	2.37304	0.546873			1.84052	0.274093
-1.2875	2.3708	0.527607			1.85098	0.278098
-1.2865	2.37051	0.496093			1.81438	0.282471
-1.2855	2.30197	0.501068			1.74902	0.279478
-1.2845	2.28335	0.51397			1.74379	0.300219
-1.2835	2.28344	0.469682			1.74902	0.313518
-1.2825	2.36646	0.468347			1.67582	0.323227
-1.2815	2.5175	0.454563			1.64967	0.315185
-1.2805	2.49082	0.449876			1.60784	0.311326
-1.2795	2.53673	0.420817			1.54771	0.303458
-1.2785	2.52674	0.394981			1.54248	0.290838
-1.2775	2.42083	0.383366			1.49281	0.272126
-1.2765	2.34121	0.38188			1.46144	0.285393
-1.2755	2.34678	0.366526			1.37516	0.289115
-1.2745	2.35981	0.367856			1.30196	0.273888
-1.2735	2.32033	0.360327			1.22876	0.264499
-1.2725	2.27624	0.381075			1.2	0.252346
-1.2715	2.27001	0.336276			1.17124	0.244655
-1.2705	2.19552	0.347021			1.2183	0.220815
-1.2695	2.21772	0.347158			1.24967	0.195596
-1.2685	2.18223	0.348655			1.2549	0.210922
-1.2675	2.11832	0.346313			1.16601	0.205125
-1.2665	1.98341	0.361464			1.16863	0.208534
-1.2655	1.94481	0.345812			1.1451	0.199821
-1.2645	1.89868	0.34995			1.21569	0.216299
-1.2635	1.80798	0.337179			1.16863	0.196032
-1.2625	1.84039	0.367222			1.17908	0.181442
-1.2615	1.79126	0.361853			1.2549	0.19463
-1.2605	1.77277	0.362688			1.22614	0.194492
-1.2595	1.81696	0.359694			1.17386	0.176477
-1.2585	1.67214	0.349843			1.13464	0.167229
-1.2575	1.66255	0.327962			1.05882	0.160323
-1.2565	1.59754	0.330546			0.993464	0.174553
-1.2555	1.63342	0.310668			0.975163	0.151296
-1.2545	1.59206	0.308294			0.930719	0.159893
-1.2535	1.58638	0.314457			0.956863	0.198004
-1.2525	1.58558	0.331402			0.985621	0.196032
-1.2515	1.49798	0.34517			0.977778	0.183678
-1.2505	1.53331	0.339723			0.930719	0.194599
-1.2495	1.56572	0.33917			0.888889	0.177144
-1.2485	1.64247	0.336412			0.862745	0.172584
-1.2475	1.66974	0.313861			0.8	0.177067
-1.2465	1.67966	0.31322			0.776471	0.181132
-1.2455	1.75506	0.305219			0.784314	0.186745
-1.2445	1.61832	0.286002			0.739869	0.182218
-1.2435	1.60325	0.304256			0.656209	0.168913
-1.2425	1.58116	0.298259			0.606536	0.156756
-1.2415	1.5315	0.302394			0.622222	0.157915
-1.2405	1.65417	0.309526			0.543791	0.163166
-1.2395	1.72864	0.322218			0.577778	0.146055
-1.2385	1.8425	0.299409			0.551634	0.130338
-1.2375	1.76153	0.289592			0.491503	0.123845
-1.2365	1.82758	0.262223			0.556863	0.12932
-1.2355	1.75978	0.273085			0.54902	0.130603
-1.2345	1.77491	0.290115			0.554248	0.129833
-1.2335	1.78778	0.288589			0.564706	0.13675
-1.2325	1.92468	0.270209			0.52549	0.130046
-1.2315	1.90188	0.26527			0.569935	0.142174
-1.2305	1.90504	0.254375			0.577778	0.152166
-1.2295	1.9647	0.251454			0.535948	0.138737
-1.2285	1.97122	0.251325			0.462745	0.14457
-1.2275	1.94711	0.266744			0.515033	0.153735
-1.2265	1.99754	0.244096			0.564706	0.174996
-1.2255	2.02543	0.252949			0.575163	0.159313
-1.2245	2.02575	0.235227			0.564706	0.172152
-1.2235	2.0558	0.223327			0.577778	0.161606
-1.2225	2.0925	0.232871			0.572549	0.153903
-1.2215	1.97779	0.2388			0.538562	0.148772
-1.2205	2.01044	0.216234			0.569935	0.170628
-1.2195	1.93278	0.225691			0.577778	0.147091
-1.2185	1.87497	0.232954			0.541176	0.152296
-1.2175	1.92797	0.212126			0.577778	0.16
-1.2165	1.98495	0.185075			0.556863	0.145722
-1.2155	1.97381	0.194115			0.522876	0.135455
-1.2145	1.89019	0.22422			0.512418	0.148158
-1.2135	1.82423	0.213604			0.556863	0.143039
-1.2125	1.8686	0.22431			0.556863	0.14208
-1.2115	1.88115	0.198514			0.538562	0.146301
-1.2105	1.95861	0.203014			0.569935	0.136505
-1.2095	2.00374	0.225716			0.624837	0.129285
-1.2085	1.99679	0.218644			0.569935	0.139532
-1.2075	2.01343	0.241387			0.535948	0.142943
-1.2065	2.0144	0.258389			0.580392	0.151734
-1.2055	1.94892	0.24989			0.598693	0.144381
-1.2045	1.93416	0.248111			0.564706	0.145938
-1.2035	1.90629	0.25025			0.543791	0.12995
-1.2025	1.93086	0.252162			0.533333	0.126419
-1.2015	1.86448	0.265532			0.475817	0.12549
-1.2005	1.89767	0.250365			0.530719	0.138945
-1.1995	1.91655	0.277533			0.562092	0.164253
-1.1985	1.92782	0.308549			0.554248	0.157336
-1.1975	1.92676	0.29926			0.585621	0.156485
-1.1965	1.87401	0.298384			0.52549	0.162075
-1.1955	1.86957	0.285975			0.496732	0.151744
-1.1945	1.87232	0.27607			0.528105	0.152931
-1.1935	1.91964	0.302576			0.554248	0.160822
-1.1925	1.87915	0.277208			0.559477	0.163463
-1.1915	1.96639	0.258984			0.580392	0.162559
-1.1905	1.95279	0.263981			0.569935	0.172531
-1.1895	1.87768	0.244942			0.611765	0.186183
-1.1885	1.83178	0.231617			0.596078	0.183909
-1.1875	1.82876	0.213536			0.60915	0.177318
-1.1865	1.8119	0.217158			0.583007	0.172013
-1.1855	1.82951	0.213517			0.63268	0.140616
-1.1845	1.8459	0.2255			0.606536	0.146281
-1.1835	1.85954	0.237896			0.601307	0.155061
-1.1825	1.88229	0.238838			0.645752	0.147225
-1.1815	1.8014	0.215504			0.59085	0.141928
-1.1805	1.71743	0.188406			0.583007	0.137296
-1.1795	1.62646	0.219411			0.541176	0.130373
-1.1785	1.5747	0.206322			0.556863	0.129964
-1.1775	1.56426	0.219764			0.583007	0.132854
-1.1765	1.60897	0.244852			0.606536	0.130882
-1.1755	1.50377	0.246382			0.530719	0.138233
-1.1745	1.5078	0.220085			0.54902	0.139052
-1.1735	1.53611	0.233624			0.575163	0.123796
-1.1725	1.51476	0.265872			0.569935	0.11494
-1.1715	1.48727	0.285859			0.543791	0.112469
-1.1705	1.52212	0.262938			0.517647	0.0882544
-1.1695	1.56764	0.247736			0.452288	0.0856561
-1.1685	1.59457	0.259794			0.460131	0.0867267
-1.1675	1.58616	0.269001			0.465359	0.0968693
-1.1665	1.60904	0.247959			0.467974	0.0913538
-1.1655	1.54545	0.273421			0.465359	0.089959
-1.1645	1.62462	0.26033			0.439216	0.0978056
-1.1635	1.6743	0.225753			0.415686	0.0955789
-1.1625	1.82607	0.254932			0.413072	0.0969477
-1.1615	1.76272	0.283695			0.410458	0.0968105
-1.1605	1.73004	0.269493			0.371242	0.0969477
-1.1595	1.7717	0.263268			0.318954	0.0906318
-1.1585	1.70351	0.272688			0.334641	0.0829307
-1.1575	1.74289	0.262224			0.334641	0.0814523
-1.1565	1.70381	0.259433			0.339869	0.0906486
-1.1555	1.68329	0.262924			0.303268	0.0753901
-1.1545	1.71187	0.232343			0.248366	0.082605
-1.1535	1.72498	0.233805			0.243137	0.0834101
-1.1525	1.69955	0.191529			0.282353	0.0814523
-1.1515	1.68053	0.19057			0.300654	0.0772853
-1.1505	1.71883	0.202849			0.347712	0.0710173
-1.1495	1.7381	0.223759			0.332026	0.0728125
-1.1485	1.80407	0.195359			0.35817	0.0579439
-1.1475	1.81491	0.151517			0.402614	0.0731403
-1.1465	1.75259	0.191124			0.386928	0.0654234
-1.1455	1.80485	0.213871			0.447059	0.0705237
-1.1445	1.81067	0.230623			0.444444	0.0702593
-1.1435	1.76219	0.227088			0.447059	0.0652665
-1.1425	1.81378	0.231538			0.509804	0.087862
-1.1415	1.826	0.232848			0.462745	0.0870631
-1.1405	1.78024	0.226459			0.465359	0.0840225
-1.1395	1.80626	0.259994			0.520261	0.0926743
-1.1385	1.84809	0.259924			0.50719	0.0910832
-1.1375	1.88925	0.252725			0.56732	0.0958645
-1.1365	1.8613	0.234617			0.509804	0.113172
-1.1355	1.8919	0.225941			0.462745	0.0946688
-1.1345	1.86744	0.225879			0.439216	0.0980382
-1.1335	1.90502	0.230154			0.418301	0.0783345
-1.1325	1.86424	0.230233			0.384314	0.0752741
-1.1315	1.91582	0.202164			0.415686	0.0873592
-1.1305	1.89097	0.194125			0.496732	0.0868841
-1.1295	1.97106	0.221298			0.572549	0.0914368
-1.1285	1.99131	0.215832			0.572549	0.102629
-1.1275	1.97406	0.191623			0.551634	0.102998
-1.1265	1.99824	0.18744			0.598693	0.0797231
-1.1255	1.94344	0.16708			0.56732	0.0836828
-1.1245	2.10919	0.150091			0.538562	0.0908327
-1.1235	2.10671	0.164385			0.593464	0.0930505
-1.1225	2.10073	0.149224			0.56732	0.0854786
-1.1215	2.02377	0.13611			0.541176	0.0827703
-1.1205	2.01669	0.128196			0.496732	0.087146
-1.1195	2.03713	0.141283			0.522876	0.086446
-1.1185	2.12338	0.142582			0.538562	0.0985328
-1.1175	2.08467	0.138715			0.535948	0.114307
-1.1165	2.16421	0.153757			0.543791	0.117165
-1.1155	2.1093	0.166439			0.481046	0.105169
-1.1145	2.1649	0.170697			0.447059	0.103293
-1.1135	2.08737	0.180908			0.415686	0.098706
-1.1125	2.09907	0.198843			0.423529	0.0953681
-1.1115	1.9807	0.211407			0.397386	0.0893661
-1.1105	2.0087	0.179652			0.405229	0.0981505
-1.1095	2.05856	0.202151			0.426144	0.0946688
-1.1085	2.01615	0.213373			0.4	0.0968889
-1.1075	2.07546	0.242593			0.426144	0.0937012
-1.1065	2.12306	0.258855			0.428758	0.0983785
-1.1055	2.18103	0.266729			0.428758	0.101868
-1.1045	2.2533	0.249764			0.447059	0.0948611
-1.1035	2.32077	0.252722			0.465359	0.094166
-1.1025	2.33244	0.242268			0.515033	0.122566
-1.1015	2.35653	0.240582			0.481046	0.104444
-1.1005	2.31414	0.266182			0.478431	0.114825
-1.0995	2.33921	0.257338			0.478431	0.125747
-1.0985	2.29116	0.265402			0.494118	0.116297
-1.0975	2.18558	0.280673			0.465359	0.126515
-1.0965	2.23833	0.252617			0.444444	0.103333
-1.0955	2.25617	0.276419			0.499346	0.104608
-1.0945	2.21103	0.286103			0.44183	0.0900138
-1.0935	2.20391	0.27869			0.423529	0.114676
-1.0925	2.23192	0.277285			0.426144	0.109406
-1.0915	2.18175	0.27558			0.436601	0.106806
-1.0905	2.13429	0.266973			0.447059	0.127689
-1.0895	2.18411	0.265049			0.481046	0.107384
-1.0885	2.20288	0.296481			0.447059	0.109641
-1.0875	2.19318	0.306813			0.481046	0.106675
-1.0865	2.14692	0.338732			0.478431	0.094749
-1.0855	2.09243	0.323837			0.501961	0.104923
-1.0845	2.07006	0.363947			0.569935	0.0984248
-1.0835	2.11918	0.369161			0.59085	0.107313
-1.0825	2.08954	0.356415			0.562092	0.115497
-1.0815	2.12138	0.349844			0.577778	0.108737
-1.0805	2.0431	0.340931			0.541176	0.10363
-1.0795	2.1069	0.346752			0.538562	0.106603
-1.0785	2.07472	0.354963			0.538562	0.114702
-1.0775	2.02932	0.346492			0.541176	0.116987
-1.0765	2.06894	0.330715			0.59085	0.119628
-1.0755	1.99732	0.300016			0.59085	0.119882
-1.0745	1.95156	0.28775			0.658824	0.114344
-1.0735	1.87287	0.25207			0.65098	0.12559
-1.0725	1.79268	0.240627			0.601307	0.117824
-1.0715	1.82861	0.257681			0.643137	0.116476
-1.0705	1.78819	0.241962			0.60915	0.12665
-1.0695	1.79808	0.259175			0.60915	0.121821
-1.0685	1.7588	0.27186			0.551634	0.122901
-1.0675	1.67683	0.292907			0.475817	0.111383
-1.0665	1.71982	0.264938			0.546405	0.121095
-1.0655	1.76193	0.251413			0.515033	0.123123
-1.0645	1.72846	0.22809			0.543791	0.124152
-1.0635	1.75683	0.214821			0.60915	0.141759
-1.0625	1.7277	0.204781			0.611765	0.138625
-1.0615	1.65086	0.193026			0.59085	0.148721
-1.0605	1.64653	0.198881			0.588235	0.148212
-1.0595	1.57992	0.204154			0.577778	0.168823
-1.0585	1.54098	0.215505			0.593464	0.153142
-1.0575	1.50278	0.226642			0.551634	0.15785
-1.0565	1.49354	0.199907			0.543791	0.161528
-1.0555	1.40663	0.191012			0.598693	0.157271
-1.0545	1.37735	0.167975			0.575163	0.140735
-1.0535	1.3913	0.166034			0.501961	0.133353
-1.0525	1.3155	0.177639			0.501961	0.134261
-1.0515	1.32582	0.171701			0.481046	0.121142
-1.0505	1.339	0.167777			0.48366	0.11073
-1.0495	1.29389	0.174113			0.494118	0.11551
-1.0485	1.1752	0.167623			0.501961	0.110631
-1.0475	1.16578	0.172284			0.496732	0.131125
-1.0465	1.14565	0.173667			0.48366	0.130268
-1.0455	1.05866	0.130378			0.467974	0.116688
-1.0445	1.0838	0.140782			0.520261	0.10655
-1.0435	1.09093	0.167058			0.559477	0.120072
-1.0425	1.06968	0.172101			0.569935	0.107143
-1.0415	1.04517	0.170955			0.530719	0.116597
-1.0405	1.0475	0.179869			0.522876	0.132908
-1.0395	1.10133	0.169684			0.50719	0.140745
-1.0385	1.09271	0.158992			0.426144	0.150389
-1.0375	1.0123	0.158814			0.439216	0.143714
-1.0365	1.02643	0.183863			0.512418	0.136805
-1.0355	1.01711	0.176262			0.530719	0.138672
-1.0345	1.01261	0.207528			0.543791	0.138109
-1.0335	0.986944	0.219784			0.520261	0.143643
-1.0325	0.922815	0.203384			0.530719	0.130373
-1.0315	0.96702	0.183891			0.546405	0.11452
-1.0305	1.02714	0.197123			0.504575	0.0927235
-1.0295	1.07089	0.193754			0.481046	0.0933886
-1.0285	0.991342	0.189542			0.504575	0.101183
-1.0275	0.956544	0.156386			0.54902	0.110025
-1.0265	1.07759	0.203109			0.598693	0.11597
-1.0255	0.995817	0.178777			0.603922	0.105475
-1.0245	1.02482	0.159377			0.601307	0.103773
-1.0235	1.00248	0.172372			0.645752	0.105878
-1.0225	1.01444	0.175613			0.580392	0.114676
-1.0215	1.14912	0.153479			0.59085	0.104299
-1.0205	1.22052	0.140213			0.653595	0.116658
-1.0195	1.27993	0.141506			0.658824	0.13094
-1.0185	1.27719	0.129837			0.666667	0.134004
-1.0175	1.2608	0.151479			0.664052	0.115428
-1.0165	1.14274	0.140577			0.630065	0.0918512
-1.0155	1.13144	0.182735			0.63268	0.0880821
-1.0145	1.00352	0.206273			0.556863	0.0738482
-1.0135	0.964859	0.230186			0.630065	0.0731663
-1.0125	0.912221	0.215293			0.596078	0.0998801
-1.0115	0.964164	0.209026			0.648366	0.115006
-1.0105	0.997589	0.207028			0.648366	0.106361
-1.0095	1.00523	0.216582			0.643137	0.111274
-1.0085	1.0616	0.188916			0.640523	0.106393
-1.0075	1.05664	0.19904			0.645752	0.0970456
-1.0065	1.07893	0.211355			0.627451	0.105299
-1.0055	1.06828	0.189048			0.601307	0.093128
-1.0045	1.06777	0.189048			0.627451	0.0922266
-1.0035	1.0507	0.191907			0.580392	0.0810785
-1.0025	0.952533	0.176794			0.585621	0.0922431
[truncated: 1,002 more rows]

## Sheet: 6E
time	norm projection- unperturbed (chocie mode)	norm projection- perturbed (choice mode)	norm projection- unperturbed (Hom mode)	norm projection- perturbed (Hom mode)
-2.9995	4.07901	4.07901	-9.03186	-9.03186
-2.9985	-85.4984	-85.4984	490.968	490.968
-2.9975	-55.6393	-55.6393	324.301	324.301
-2.9965	-40.7097	-40.7097	240.968	240.968
-2.9955	-31.752	-31.752	190.968	190.968
-2.9945	-25.7801	-25.7801	157.635	157.635
-2.9935	-21.5145	-21.5145	133.825	133.825
-2.9925	-18.3153	-18.3153	115.968	115.968
-2.9915	-15.8271	-15.8271	102.079	102.079
-2.9905	-13.8365	-13.8365	90.9681	90.9681
-2.9895	-12.2078	-12.2078	81.8772	81.8772
-2.9885	-10.8506	-10.8506	74.3015	74.3015
-2.9875	-9.70214	-9.70214	67.8912	67.8912
-2.9865	-8.71777	-8.71777	62.3967	62.3967
-2.9855	-7.86465	-7.86465	57.6348	57.6348
-2.9845	-7.11817	-7.11817	53.4681	53.4681
-2.9835	-6.45951	-6.45951	49.7917	49.7917
-2.9825	-5.87404	-5.87404	46.5237	46.5237
-2.9815	-5.3502	-5.3502	43.5997	43.5997
-2.9805	-4.87874	-4.87874	40.9681	40.9681
-2.9795	-4.45218	-4.45218	38.5872	38.5872
-2.9785	-4.0644	-4.0644	36.4227	36.4227
-2.9775	-3.71033	-3.71033	34.4464	34.4464
-2.9765	-3.38578	-3.38578	32.6348	32.6348
-2.9755	-3.08719	-3.08719	30.9681	30.9681
-2.9745	-2.81156	-2.81156	29.4297	29.4297
-2.9735	-2.55636	-2.55636	28.0052	28.0052
-2.9725	-2.31938	-2.31938	26.6824	26.6824
-2.9715	-2.09875	-2.09875	25.4509	25.4509
-2.9705	-1.89282	-1.89282	24.3015	24.3015
-2.9695	-1.70018	-1.70018	23.2262	23.2262
-2.9685	-0.0908313	-0.0908313	24.0931	24.0931
-2.9675	-0.672595	-0.672595	23.6954	23.6954
-2.9665	1.22026	1.22026	23.9093	23.9093
-2.9655	1.30194	1.30194	22.9681	22.9681
-2.9645	1.10626	1.10626	23.1904	23.1904
-2.9635	1.18661	1.18661	22.3195	22.3195
-2.9625	1.26272	1.26272	21.4945	21.4945
-2.9615	1.33494	1.33494	20.7117	20.7117
-2.9605	2.80054	2.80054	20.4681	20.4681
-2.9595	1.95614	1.95614	20.2364	20.2364
-2.9585	2.00669	2.00669	19.5396	19.5396
-2.9575	2.05488	2.05488	18.8751	18.8751
-2.9565	2.10088	2.10088	18.2409	18.2409
-2.9555	2.14484	2.14484	17.6348	17.6348
-2.9545	1.48747	1.48747	17.9247	17.9247
-2.9535	1.04541	1.04541	17.7767	17.7767
-2.9525	1.10861	1.10861	17.2181	17.2181
-2.9515	1.16923	1.16923	16.6824	16.6824
-2.9505	0.509456	0.509456	16.5681	16.5681
-2.9495	0.579447	0.579447	16.0662	16.0662
-2.9485	0.646746	0.646746	15.5835	15.5835
-2.9475	0.00222221	0.00222221	15.8738	15.8738
-2.9465	0.0777182	0.0777182	15.4126	15.4126
-2.9455	0.150469	0.150469	14.9681	14.9681
-2.9445	0.220621	0.220621	14.5396	14.5396
-2.9435	0.787401	0.787401	14.8278	14.8278
-2.9425	0.844152	0.844152	14.4164	14.4164
-2.9415	1.33523	1.33523	14.358	14.358
-2.9405	1.38096	1.38096	13.9681	13.9681
-2.9395	1.42519	1.42519	13.5911	13.5911
-2.9385	0.561239	0.561239	13.8714	13.8714
-2.9375	0.617077	0.617077	13.5078	13.5078
-2.9365	0.597086	0.597086	13.4681	13.4681
-2.9355	0.593341	0.593341	13.7374	13.7374
-2.9345	1.08745	1.08745	13.6954	13.6954
-2.9335	1.1321	1.1321	13.3562	13.3562
-2.9325	1.17543	1.17543	13.027	13.027
-2.9315	1.21752	1.21752	12.7073	12.7073
-2.9305	1.25839	1.25839	12.3967	12.3967
-2.9295	1.77512	1.77512	12.3766	12.3766
-2.9285	1.48256	1.48256	12.357	12.357
-2.9275	1.51813	1.51813	12.064	12.064
-2.9265	1.55273	1.55273	11.779	11.779
-2.9255	1.58642	1.58642	11.5015	11.5015
-2.9245	1.28055	1.28055	11.7576	11.7576
-2.9235	1.31689	1.31689	11.4876	11.4876
-2.9225	1.3523	1.3523	11.2246	11.2246
-2.9215	1.38682	1.38682	10.9681	10.9681
-2.9205	1.8438	1.8438	10.9681	10.9681
-2.9195	1.8714	1.8714	10.7212	10.7212
-2.9185	1.89832	1.89832	10.4803	10.4803
-2.9175	1.64305	1.64305	10.4862	10.4862
-2.9165	1.67205	1.67205	10.2539	10.2539
-2.9155	1.70037	1.70037	10.027	10.027
-2.9145	1.72803	1.72803	9.80535	9.80535
-2.9135	0.9259	0.9259	10.0486	10.0486
-2.9125	0.850124	0.850124	10.2863	10.2863
-2.9115	0.886404	0.886404	10.0693	10.0693
-2.9105	0.921877	0.921877	9.85703	9.85703
-2.9095	1.17242	1.17242	9.86924	9.86924
-2.9085	1.20402	1.20402	9.66379	9.66379
-2.9075	0.921756	0.921756	9.67782	9.67782
-2.9065	0.955343	0.955343	9.47878	9.47878
-2.9055	0.742245	0.742245	9.49446	9.49446
-2.9045	0.777003	0.777003	9.30147	9.30147
-2.9035	0.811044	0.811044	9.11247	9.11247
-2.9025	0.484989	0.484989	9.53957	9.53957
-2.9015	0.521292	0.521292	9.35198	9.35198
-2.9005	0.556869	0.556869	9.16814	9.16814
-2.8995	0.538092	0.538092	9.18596	9.18596
-2.8985	0.572807	0.572807	9.00736	9.00736
-2.8975	0.606847	0.606847	8.83222	8.83222
-2.8965	0.887721	0.887721	8.85276	8.85276
-2.8955	0.96327	0.96327	8.8729	8.8729
-2.8945	0.992663	0.992663	8.70399	8.70399
-2.8935	1.02151	1.02151	8.53823	8.53823
-2.8925	1.04982	1.04982	8.37555	8.37555
-2.8915	1.0279	1.0279	8.58282	8.58282
-2.8905	0.547633	0.547633	8.6045	8.6045
-2.8895	0.579447	0.579447	8.44562	8.44562
-2.8885	0.610693	0.610693	8.28957	8.28957
-2.8875	0.641386	0.641386	8.13628	8.13628
-2.8865	0.466558	0.466558	8.16112	8.16112
-2.8855	0.751235	0.751235	8.18553	8.18553
-2.8845	0.779922	0.779922	8.03711	8.03711
-2.8835	1.03679	1.03679	8.2331	8.2331
-2.8825	1.06257	1.06257	8.08678	8.08678
-2.8815	1.08792	1.08792	7.94293	7.94293
-2.8805	1.11285	1.11285	7.80147	7.80147
-2.8795	1.13736	1.13736	7.66235	7.66235
-2.8785	1.16147	1.16147	7.52552	7.52552
-2.8775	1.18519	1.18519	7.3909	7.3909
-2.8765	1.20853	1.20853	7.25846	7.25846
-2.8755	1.23149	1.23149	7.12814	7.12814
-2.8745	1.12777	1.12777	7.15862	7.15862
-2.8735	1.151	1.151	7.03113	7.03113
-2.8725	1.59192	1.59192	7.21814	7.21814
-2.8715	1.6112	1.6112	7.09217	7.09217
-2.8705	1.47388	1.47388	7.12199	7.12199
-2.8695	1.69024	1.69024	7.15135	7.15135
-2.8685	1.70834	1.70834	7.02875	7.02875
-2.8675	1.72616	1.72616	6.90799	6.90799
-2.8665	1.74372	1.74372	6.78904	6.78904
-2.8655	1.7259	1.7259	6.81999	6.81999
-2.8645	1.7432	1.7432	6.70343	6.70343
-2.8635	1.76025	1.76025	6.58858	6.58858
-2.8625	1.88012	1.88012	6.62031	6.62031
-2.8615	1.89594	1.89594	6.50771	6.50771
-2.8605	1.91154	1.91154	6.39671	6.39671
-2.8595	1.7852	1.7852	6.42913	6.42913
-2.8585	1.80135	1.80135	6.32025	6.32025
-2.8575	1.81728	1.81728	6.2129	6.2129
-2.8565	1.83299	1.83299	6.10703	6.10703
-2.8555	1.84848	1.84848	6.00262	6.00262
-2.8545	2.24649	2.24649	6.03663	6.03663
-2.8535	2.25896	2.25896	5.93413	5.93413
-2.8525	2.40398	2.40398	5.96814	5.96814
-2.8515	2.41522	2.41522	5.86747	5.86747
-2.8505	2.42631	2.42631	5.76814	5.76814
-2.8495	2.05373	2.05373	6.06748	6.06748
-2.8485	2.06706	2.06706	5.96814	5.96814
-2.8475	2.08021	2.08021	5.8701	5.8701
-2.8465	1.45764	1.45764	6.16295	6.16295
-2.8455	1.53573	1.53573	6.19395	6.19395
-2.8445	1.35447	1.35447	6.22455	6.22455
-2.8435	1.37183	1.37183	6.12738	6.12738
-2.8425	1.38896	1.38896	6.03143	6.03143
-2.8415	1.40588	1.40588	5.93669	5.93669
-2.8405	1.42259	1.42259	5.84314	5.84314
-2.8395	1.43909	1.43909	5.75075	5.75075
-2.8385	1.66444	1.66444	5.78295	5.78295
-2.8375	1.67925	1.67925	5.69207	5.69207
-2.8365	1.69388	1.69388	5.60229	5.60229
-2.8355	2.047	2.047	5.63481	5.63481
-2.8345	1.91847	1.91847	5.66694	5.66694
-2.8335	1.93141	1.93141	5.57892	5.57892
-2.8325	1.94419	1.94419	5.49195	5.49195
-2.8315	1.95683	1.95683	5.40601	5.40601
-2.8305	1.96931	1.96931	5.32108	5.32108
-2.8295	1.97769	1.97769	5.3541	5.3541
-2.8285	1.9899	1.9899	5.27047	5.27047
-2.8275	2.00198	2.00198	5.18779	5.18779
-2.8265	2.1813	2.1813	5.22101	5.22101
-2.8255	2.10119	2.10119	5.25385	5.25385
-2.8245	2.11243	2.11243	5.17269	5.17269
-2.8235	2.12354	2.12354	5.09243	5.09243
-2.8225	2.10789	2.10789	5.12544	5.12544
-2.8215	1.95619	1.95619	5.15808	5.15808
-2.8205	1.96798	1.96798	5.07925	5.07925
-2.8195	1.97964	1.97964	5.00129	5.00129
-2.8185	1.99118	1.99118	4.92418	4.92418
-2.8175	1.99148	1.99148	4.95721	4.95721
-2.8165	2.00283	2.00283	4.88118	4.88118
-2.8155	2.01405	2.01405	4.80598	4.80598
-2.8145	2.02515	2.02515	4.73158	4.73158
-2.8135	2.03614	2.03614	4.65798	4.65798
-2.8125	1.92271	1.92271	4.69154	4.69154
-2.8115	1.93412	1.93412	4.61893	4.61893
-2.8105	2.07018	2.07018	4.65235	4.65235
-2.8095	2.07183	2.07183	4.79013	4.79013
-2.8085	2.37332	2.37332	4.82231	4.82231
-2.8075	2.38216	2.38216	4.75052	4.75052
-2.8065	2.10287	2.10287	4.78257	4.78257
-2.8055	2.113	2.113	4.71173	4.71173
-2.8045	2.12303	2.12303	4.64161	4.64161
-2.8035	2.01434	2.01434	4.67372	4.67372
-2.8025	2.19581	2.19581	4.70551	4.70551
-2.8015	2.20528	2.20528	4.63648	4.63648
-2.8005	2.21464	2.21464	4.56814	4.56814
-2.7995	2.22392	2.22392	4.50048	4.50048
-2.7985	2.22392	2.22392	4.50048	4.50048
-2.7975	2.93158	2.93158	-0.375144	-0.375144
-2.7965	2.85239	2.85239	-0.176139	-0.176139
-2.7955	2.85239	2.85239	-0.176139	-0.176139
-2.7945	2.85239	2.85239	-0.0766361	-0.0766361
-2.7935	2.59292	2.59292	0.122369	0.122369
-2.7925	2.59292	2.59292	0.122369	0.122369
-2.7915	2.56596	2.56596	0.221871	0.221871
-2.7905	2.56596	2.56596	0.221871	0.221871
-2.7895	2.71086	2.71086	0.321374	0.321374
-2.7885	2.70075	2.70075	0.420876	0.420876
-2.7875	2.59965	2.59965	0.520379	0.520379
-2.7865	2.69738	2.69738	0.619881	0.619881
-2.7855	2.69738	2.69738	0.619881	0.619881
-2.7845	2.69738	2.69738	0.619881	0.619881
-2.7835	2.69738	2.69738	0.619881	0.619881
-2.7825	2.69738	2.69738	0.619881	0.619881
-2.7815	2.58112	2.58112	0.719384	0.719384
-2.7805	2.39747	2.39747	0.818886	0.818886
-2.7795	2.44127	2.44127	0.918389	0.918389
-2.7785	2.539	2.539	1.01789	1.01789
-2.7775	2.539	2.539	1.01789	1.01789
-2.7765	2.83554	2.83554	1.2169	1.2169
-2.7755	2.55753	2.55753	1.3164	1.3164
-2.7745	2.55416	2.55416	1.4159	1.4159
-2.7735	2.4379	2.4379	1.5154	1.5154
-2.7725	2.4379	2.4379	1.5154	1.5154
-2.7715	2.4379	2.4379	1.5154	1.5154
-2.7705	2.4379	2.4379	1.5154	1.5154
-2.7695	2.4379	2.4379	1.5154	1.5154
-2.7685	2.2593	2.2593	1.61491	1.61491
-2.7675	2.15989	2.15989	1.4159	1.4159
-2.7665	2.27615	2.27615	1.3164	1.3164
-2.7655	1.97961	1.97961	1.11739	1.11739
-2.7645	1.96613	1.96613	1.2169	1.2169
-2.7635	1.88862	1.88862	1.2169	1.2169
-2.7625	1.77573	1.77573	1.4159	1.4159
-2.7615	1.69654	1.69654	1.61491	1.61491
-2.7605	1.41853	1.41853	1.71441	1.71441
-2.7595	1.14052	1.14052	1.61491	1.61491
-2.7585	1.31912	1.31912	1.5154	1.5154
-2.7575	1.31912	1.31912	1.5154	1.5154
-2.7565	1.31912	1.31912	1.5154	1.5154
-2.7555	1.20623	1.20623	1.61491	1.61491
-2.7545	1.20623	1.20623	1.61491	1.61491
-2.7535	1.3663	1.3663	1.4159	1.4159
-2.7525	1.1877	1.1877	1.5154	1.5154
-2.7515	1.1877	1.1877	1.5154	1.5154
-2.7505	1.1877	1.1877	1.5154	1.5154
-2.7495	1.26015	1.26015	1.61491	1.61491
-2.7485	1.30396	1.30396	1.71441	1.71441
-2.7475	1.47245	1.47245	1.81391	1.81391
-2.7465	1.38146	1.38146	1.71441	1.71441
-2.7455	1.38146	1.38146	1.71441	1.71441
-2.7445	1.35451	1.35451	1.81391	1.81391
-2.7435	1.48256	1.48256	1.91341	1.91341
-2.7425	1.06133	1.06133	1.91341	1.91341
-2.7415	1.06133	1.06133	1.91341	1.91341
-2.7405	0.933278	0.933278	1.81391	1.81391
-2.7395	0.933278	0.933278	1.81391	1.81391
-2.7385	0.933278	0.933278	1.81391	1.81391
-2.7375	1.21297	1.21297	1.61491	1.61491
-2.7365	1.21297	1.21297	1.61491	1.61491
-2.7355	1.23656	1.23656	1.5154	1.5154
-2.7345	1.2551	1.2551	1.3164	1.3164
-2.7335	1.10682	1.10682	1.3164	1.3164
-2.7325	1.12536	1.12536	1.4159	1.4159
-2.7315	1.57186	1.57186	1.61491	1.61491
-2.7305	1.47245	1.47245	1.71441	1.71441
-2.7295	1.47245	1.47245	1.71441	1.71441
-2.7285	1.30396	1.30396	1.61491	1.61491
-2.7275	1.39326	1.39326	1.61491	1.61491
-2.7265	1.39326	1.39326	1.61491	1.61491
-2.7255	1.39326	1.39326	1.61491	1.61491
-2.7245	1.43707	1.43707	1.71441	1.71441
-2.7235	1.56512	1.56512	1.5154	1.5154
-2.7225	1.56512	1.56512	1.5154	1.5154
-2.7215	1.66284	1.66284	1.61491	1.61491
-2.7205	1.54996	1.54996	1.71441	1.71441
-2.7195	1.36799	1.36799	1.71441	1.71441
-2.7185	1.36799	1.36799	1.71441	1.71441
-2.7175	1.36799	1.36799	1.71441	1.71441
-2.7165	1.48424	1.48424	1.61491	1.61491
-2.7155	1.48424	1.48424	1.61491	1.61491
-2.7145	1.48424	1.48424	1.61491	1.61491
-2.7135	1.48424	1.48424	1.61491	1.61491
-2.7125	1.84313	1.84313	1.4159	1.4159
-2.7115	1.8802	1.8802	1.3164	1.3164
-2.7105	1.8684	1.8684	1.5154	1.5154
-2.7095	1.8684	1.8684	1.5154	1.5154
-2.7085	1.77068	1.77068	1.4159	1.4159
-2.7075	1.77068	1.77068	1.4159	1.4159
-2.7065	1.93412	1.93412	1.4159	1.4159
-2.7055	1.93412	1.93412	1.4159	1.4159
-2.7045	2.21886	2.21886	1.4159	1.4159
-2.7035	2.21886	2.21886	1.4159	1.4159
-2.7025	2.21886	2.21886	1.4159	1.4159
-2.7015	2.3941	2.3941	1.11739	1.11739
-2.7005	2.27784	2.27784	1.2169	1.2169
-2.6995	2.27784	2.27784	1.2169	1.2169
-2.6985	2.3048	2.3048	1.11739	1.11739
-2.6975	2.58281	2.58281	1.2169	1.2169
-2.6965	2.58281	2.58281	1.2169	1.2169
-2.6955	2.45475	2.45475	1.11739	1.11739
-2.6945	2.43116	2.43116	1.01789	1.01789
-2.6935	2.42105	2.42105	1.11739	1.11739
-2.6925	2.42105	2.42105	1.11739	1.11739
-2.6915	2.3048	2.3048	1.2169	1.2169
-2.6905	2.23908	2.23908	1.11739	1.11739
-2.6895	2.662	2.662	1.11739	1.11739
-2.6885	2.56259	2.56259	1.2169	1.2169
-2.6875	2.56259	2.56259	1.2169	1.2169
-2.6865	2.56259	2.56259	1.2169	1.2169
-2.6855	2.77657	2.77657	1.2169	1.2169
-2.6845	2.63167	2.63167	1.11739	1.11739
-2.6835	2.63167	2.63167	1.11739	1.11739
-2.6825	2.4716	2.4716	1.01789	1.01789
-2.6815	2.4716	2.4716	1.01789	1.01789
-2.6805	2.35534	2.35534	1.11739	1.11739
-2.6795	2.20202	2.20202	1.2169	1.2169
-2.6785	2.20202	2.20202	1.2169	1.2169
-2.6775	2.26941	2.26941	1.4159	1.4159
-2.6765	2.26941	2.26941	1.4159	1.4159
-2.6755	2.26941	2.26941	1.4159	1.4159
-2.6745	2.26941	2.26941	1.4159	1.4159
-2.6735	2.34523	2.34523	1.4159	1.4159
-2.6725	2.22897	2.22897	1.5154	1.5154
-2.6715	1.96276	1.96276	1.4159	1.4159
-2.6705	1.92401	1.92401	1.61491	1.61491
-2.6695	2.0251	2.0251	1.5154	1.5154
-2.6685	1.89705	1.89705	1.4159	1.4159
-2.6675	1.79764	1.79764	1.5154	1.5154
-2.6665	1.79764	1.79764	1.5154	1.5154
-2.6655	1.54322	1.54322	1.71441	1.71441
-2.6645	1.5668	1.5668	1.61491	1.61491
-2.6635	1.7353	1.7353	1.71441	1.71441
-2.6625	1.52974	1.52974	1.91341	1.91341
-2.6615	1.45897	1.45897	1.81391	1.81391
-2.6605	1.45897	1.45897	1.81391	1.81391
-2.6595	1.45897	1.45897	1.81391	1.81391
-2.6585	1.34103	1.34103	1.91341	1.91341
-2.6575	1.48593	1.48593	2.01292	2.01292
-2.6565	1.48593	1.48593	2.01292	2.01292
-2.6555	1.45897	1.45897	2.11242	2.11242
-2.6545	1.45897	1.45897	2.11242	2.11242
-2.6535	1.18096	1.18096	2.01292	2.01292
-2.6525	1.18096	1.18096	2.01292	2.01292
-2.6515	0.89958	0.89958	2.01292	2.01292
-2.6505	0.89958	0.89958	2.01292	2.01292
-2.6495	1.02763	1.02763	2.11242	2.11242
-2.6485	1.31575	1.31575	1.81391	1.81391
-2.6475	1.17928	1.17928	1.91341	1.91341
-2.6465	1.17928	1.17928	1.91341	1.91341
-2.6455	1.66116	1.66116	1.71441	1.71441
-2.6445	1.43538	1.43538	1.71441	1.71441
-2.6435	1.7572	1.7572	1.71441	1.71441
-2.6425	1.7572	1.7572	1.71441	1.71441
-2.6415	1.7572	1.7572	1.71441	1.71441
-2.6405	1.7572	1.7572	1.71441	1.71441
-2.6395	1.7572	1.7572	1.71441	1.71441
-2.6385	1.7572	1.7572	1.71441	1.71441
-2.6375	1.58534	1.58534	1.71441	1.71441
-2.6365	1.70328	1.70328	1.81391	1.81391
-2.6355	1.70328	1.70328	1.81391	1.81391
-2.6345	1.42527	1.42527	1.71441	1.71441
-2.6335	1.51794	1.51794	1.71441	1.71441
-2.6325	1.40168	1.40168	1.81391	1.81391
-2.6315	1.40168	1.40168	1.81391	1.81391
-2.6305	1.37472	1.37472	1.91341	1.91341
-2.6295	1.30059	1.30059	2.01292	2.01292
-2.6285	1.30396	1.30396	1.91341	1.91341
-2.6275	1.30396	1.30396	1.91341	1.91341
-2.6265	1.30396	1.30396	1.91341	1.91341
-2.6255	1.15906	1.15906	1.81391	1.81391
-2.6245	1.23825	1.23825	1.71441	1.71441
-2.6235	1.23825	1.23825	1.71441	1.71441
-2.6225	1.23825	1.23825	1.71441	1.71441
-2.6215	1.53985	1.53985	1.71441	1.71441
-2.6205	1.68475	1.68475	1.61491	1.61491
-2.6195	1.72856	1.72856	1.71441	1.71441
-2.6185	1.57523	1.57523	1.81391	1.81391
-2.6175	1.57523	1.57523	1.81391	1.81391
-2.6165	1.58534	1.58534	1.71441	1.71441
-2.6155	1.58534	1.58534	1.71441	1.71441
-2.6145	1.58534	1.58534	1.71441	1.71441
-2.6135	1.44886	1.44886	1.81391	1.81391
-2.6125	1.89536	1.89536	2.01292	2.01292
-2.6115	2.01162	2.01162	1.91341	1.91341
-2.6105	2.01162	2.01162	1.91341	1.91341
-2.6095	1.79258	1.79258	1.91341	1.91341
-2.6085	1.7016	1.7016	1.81391	1.81391
-2.6075	1.30733	1.30733	1.81391	1.81391
-2.6065	1.28374	1.28374	1.91341	1.91341
-2.6055	1.58028	1.58028	1.91341	1.91341
-2.6045	1.58028	1.58028	1.91341	1.91341
-2.6035	1.58028	1.58028	1.91341	1.91341
-2.6025	1.69654	1.69654	1.81391	1.81391
-2.6015	1.80606	1.80606	1.81391	1.81391
-2.6005	1.80606	1.80606	1.81391	1.81391
-2.5995	1.80606	1.80606	1.81391	1.81391
-2.5985	1.80606	1.80606	1.81391	1.81391
-2.5975	1.80606	1.80606	1.81391	1.81391
-2.5965	1.98972	1.98972	1.71441	1.71441
-2.5955	2.06891	2.06891	1.5154	1.5154
-2.5945	2.06891	2.06891	1.5154	1.5154
-2.5935	2.16663	2.16663	1.5154	1.5154
-2.5925	2.55416	2.55416	1.4159	1.4159
-2.5915	2.37051	2.37051	1.5154	1.5154
-2.5905	2.39747	2.39747	1.4159	1.4159
-2.5895	2.39747	2.39747	1.4159	1.4159
-2.5885	2.25256	2.25256	1.3164	1.3164
-2.5875	2.26267	2.26267	1.2169	1.2169
-2.5865	2.36377	2.36377	1.11739	1.11739
-2.5855	2.26604	2.26604	1.01789	1.01789
-2.5845	2.26604	2.26604	1.01789	1.01789
-2.5835	1.96107	1.96107	1.2169	1.2169
-2.5825	1.96107	1.96107	1.2169	1.2169
-2.5815	1.95265	1.95265	1.4159	1.4159
-2.5805	2.06891	2.06891	1.3164	1.3164
-2.5795	2.53057	2.53057	1.3164	1.3164
-2.5785	2.48677	2.48677	1.2169	1.2169
-2.5775	2.38904	2.38904	1.11739	1.11739
-2.5765	2.38904	2.38904	1.11739	1.11739
-2.5755	2.09418	2.09418	1.2169	1.2169
-2.5745	2.32501	2.32501	1.2169	1.2169
-2.5735	2.32838	2.32838	1.11739	1.11739
-2.5725	2.44464	2.44464	1.01789	1.01789
-2.5715	2.16663	2.16663	1.11739	1.11739
-2.5705	2.16663	2.16663	1.11739	1.11739
-2.5695	2.16663	2.16663	1.11739	1.11739
-2.5685	2.16663	2.16663	1.11739	1.11739
-2.5675	2.34523	2.34523	1.01789	1.01789
-2.5665	2.10092	2.10092	1.01789	1.01789
-2.5655	2.10092	2.10092	1.01789	1.01789
-2.5645	2.10092	2.10092	1.01789	1.01789
-2.5635	2.01331	2.01331	1.01789	1.01789
-2.5625	2.02679	2.02679	0.918389	0.918389
-2.5615	2.13967	2.13967	0.719384	0.719384
-2.5605	2.17169	2.17169	0.619881	0.619881
-2.5595	2.4497	2.4497	0.520379	0.520379
-2.5585	2.4497	2.4497	0.520379	0.520379
-2.5575	2.26604	2.26604	0.619881	0.619881
-2.5565	2.26604	2.26604	0.619881	0.619881
-2.5555	2.42948	2.42948	0.818886	0.818886
-2.5545	2.40589	2.40589	0.818886	0.818886
-2.5535	2.40589	2.40589	0.818886	0.818886
-2.5525	2.40589	2.40589	0.818886	0.818886
-2.5515	2.70075	2.70075	0.619881	0.619881
-2.5505	2.70075	2.70075	0.619881	0.619881
-2.5495	2.4834	2.4834	0.818886	0.818886
-2.5485	2.58955	2.58955	0.619881	0.619881
-2.5475	2.53563	2.53563	0.619881	0.619881
-2.5465	2.36714	2.36714	0.520379	0.520379
-2.5455	2.64515	2.64515	0.420876	0.420876
-2.5445	2.64515	2.64515	0.420876	0.420876
-2.5435	2.8406	2.8406	0.420876	0.420876
-2.5425	2.71254	2.71254	0.321374	0.321374
-2.5415	2.87598	2.87598	0.221871	0.221871
-2.5405	2.87598	2.87598	0.221871	0.221871
-2.5395	3.22476	3.22476	0.420876	0.420876
-2.5385	3.21128	3.21128	0.520379	0.520379
-2.5375	3.21128	3.21128	0.520379	0.520379
-2.5365	3.18432	3.18432	0.619881	0.619881
-2.5355	3.21128	3.21128	0.818886	0.818886
-2.5345	3.32922	3.32922	0.918389	0.918389
-2.5335	3.05121	3.05121	1.01789	1.01789
-2.5325	2.94169	2.94169	1.01789	1.01789
-2.5315	2.74287	2.74287	1.01789	1.01789
-2.5305	2.29637	2.29637	0.818886	0.818886
-2.5295	2.39578	2.39578	0.719384	0.719384
-2.5285	2.39578	2.39578	0.719384	0.719384
-2.5275	2.39578	2.39578	0.719384	0.719384
-2.5265	2.32501	2.32501	0.918389	0.918389
-2.5255	2.32501	2.32501	0.918389	0.918389
-2.5245	2.49351	2.49351	1.01789	1.01789
-2.5235	2.42274	2.42274	1.01789	1.01789
-2.5225	2.42274	2.42274	1.01789	1.01789
-2.5215	2.42274	2.42274	1.01789	1.01789
-2.5205	2.22392	2.22392	1.01789	1.01789
-2.5195	2.33681	2.33681	0.918389	0.918389
-2.5185	2.49519	2.49519	0.918389	0.918389
-2.5175	2.49519	2.49519	0.918389	0.918389
-2.5165	2.49519	2.49519	0.918389	0.918389
-2.5155	2.3149	2.3149	1.01789	1.01789
-2.5145	2.3149	2.3149	1.01789	1.01789
-2.5135	2.63672	2.63672	1.2169	1.2169
-2.5125	2.63672	2.63672	1.2169	1.2169
-2.5115	2.54405	2.54405	1.3164	1.3164
-2.5105	2.55585	2.55585	1.2169	1.2169
-2.5095	2.54405	2.54405	1.11739	1.11739
-2.5085	2.54405	2.54405	1.11739	1.11739
-2.5075	2.26604	2.26604	1.2169	1.2169
-2.5065	2.26604	2.26604	1.2169	1.2169
-2.5055	2.24751	2.24751	1.11739	1.11739
-2.5045	2.06891	2.06891	1.2169	1.2169
-2.5035	1.90042	1.90042	1.11739	1.11739
-2.5025	1.90042	1.90042	1.11739	1.11739
-2.5015	1.90042	1.90042	1.11739	1.11739
-2.5005	1.90042	1.90042	1.11739	1.11739
-2.4995	1.98972	1.98972	1.11739	1.11739
-2.4985	1.98972	1.98972	1.11739	1.11739
-2.4975	1.89705	1.89705	1.3164	1.3164
-2.4965	1.61904	1.61904	1.2169	1.2169
-2.4955	1.68643	1.68643	1.4159	1.4159
-2.4945	1.68643	1.68643	1.4159	1.4159
-2.4935	1.57017	1.57017	1.5154	1.5154
-2.4925	1.57691	1.57691	1.5154	1.5154
-2.4915	1.57691	1.57691	1.5154	1.5154
-2.4905	2.09924	2.09924	1.61491	1.61491
-2.4895	2.19191	2.19191	1.5154	1.5154
-2.4885	2.047	2.047	1.4159	1.4159
-2.4875	1.99309	1.99309	1.4159	1.4159
-2.4865	1.99309	1.99309	1.4159	1.4159
-2.4855	1.99309	1.99309	1.4159	1.4159
-2.4845	1.89536	1.89536	1.3164	1.3164
-2.4835	1.89536	1.89536	1.3164	1.3164
-2.4825	1.89536	1.89536	1.3164	1.3164
-2.4815	1.92232	1.92232	1.2169	1.2169
-2.4805	1.92232	1.92232	1.2169	1.2169
-2.4795	2.1363	2.1363	1.2169	1.2169
-2.4785	2.28963	2.28963	1.11739	1.11739
-2.4775	2.56764	2.56764	1.2169	1.2169
-2.4765	2.50025	2.50025	1.01789	1.01789
-2.4755	2.50025	2.50025	1.01789	1.01789
-2.4745	2.50025	2.50025	1.01789	1.01789
-2.4735	2.50025	2.50025	1.01789	1.01789
-2.4725	2.50361	2.50361	0.918389	0.918389
-2.4715	2.44127	2.44127	0.918389	0.918389
-2.4705	2.34018	2.34018	0.918389	0.918389
-2.4695	2.50698	2.50698	0.818886	0.818886
-2.4685	2.53563	2.53563	1.01789	1.01789
-2.4675	2.53563	2.53563	1.01789	1.01789
-2.4665	2.91305	2.91305	1.01789	1.01789
-2.4655	2.91305	2.91305	1.01789	1.01789
-2.4645	3.16747	3.16747	0.818886	0.818886
-2.4635	3.16747	3.16747	0.818886	0.818886
-2.4625	2.99898	2.99898	0.719384	0.719384
-2.4615	3.20454	3.20454	0.520379	0.520379
-2.4605	3.19274	3.19274	0.619881	0.619881
-2.4595	3.19274	3.19274	0.619881	0.619881
-2.4585	3.07985	3.07985	0.719384	0.719384
-2.4575	3.4657	3.4657	0.619881	0.619881
-2.4565	3.3208	3.3208	0.520379	0.520379
-2.4555	3.3208	3.3208	0.520379	0.520379
-2.4545	3.34776	3.34776	0.420876	0.420876
-2.4535	3.34776	3.34776	0.420876	0.420876
-2.4525	3.34776	3.34776	0.420876	0.420876
-2.4515	3.34776	3.34776	0.420876	0.420876
-2.4505	3.53141	3.53141	0.321374	0.321374
-2.4495	3.6999	3.6999	0.420876	0.420876
-2.4485	3.57185	3.57185	0.321374	0.321374
-2.4475	3.57185	3.57185	0.321374	0.321374
-2.4465	3.52973	3.52973	0.321374	0.321374
-2.4455	3.52973	3.52973	0.321374	0.321374
-2.4445	3.53478	3.53478	0.221871	0.221871
-2.4435	3.71338	3.71338	0.122369	0.122369
-2.4425	3.8229	3.8229	0.122369	0.122369
-2.4415	3.72181	3.72181	0.221871	0.221871
-2.4405	3.60555	3.60555	0.321374	0.321374
-2.4395	3.60555	3.60555	0.321374	0.321374
-2.4385	3.7336	3.7336	0.420876	0.420876
-2.4375	3.7336	3.7336	0.420876	0.420876
-2.4365	3.73697	3.73697	0.321374	0.321374
-2.4355	3.50614	3.50614	0.321374	0.321374
-2.4345	3.50614	3.50614	0.321374	0.321374
-2.4335	3.50614	3.50614	0.321374	0.321374
-2.4325	3.53478	3.53478	0.420876	0.420876
-2.4315	3.65104	3.65104	0.321374	0.321374
-2.4305	3.65104	3.65104	0.321374	0.321374
-2.4295	3.52467	3.52467	0.321374	0.321374
-2.4285	3.59881	3.59881	0.221871	0.221871
-2.4275	3.59881	3.59881	0.221871	0.221871
-2.4265	3.50614	3.50614	0.420876	0.420876
-2.4255	3.31237	3.31237	0.619881	0.619881
-2.4245	3.31237	3.31237	0.619881	0.619881
-2.4235	3.28541	3.28541	0.719384	0.719384
-2.4225	3.28036	3.28036	0.818886	0.818886
-2.4215	3.28036	3.28036	0.818886	0.818886
-2.4205	3.00235	3.00235	0.719384	0.719384
-2.4195	3.00235	3.00235	0.719384	0.719384
-2.4185	2.95854	2.95854	0.619881	0.619881
-2.4175	3.11187	3.11187	0.520379	0.520379
-2.4165	2.83386	2.83386	0.619881	0.619881
-2.4155	2.83386	2.83386	0.619881	0.619881
-2.4145	2.83386	2.83386	0.619881	0.619881
-2.4135	2.83386	2.83386	0.619881	0.619881
-2.4125	2.97034	2.97034	0.520379	0.520379
-2.4115	2.66874	2.66874	0.420876	0.420876
-2.4105	2.66874	2.66874	0.420876	0.420876
-2.4095	2.66874	2.66874	0.420876	0.420876
-2.4085	2.74287	2.74287	0.420876	0.420876
-2.4075	2.84228	2.84228	0.321374	0.321374
-2.4065	2.93495	2.93495	0.321374	0.321374
-2.4055	2.95854	2.95854	0.221871	0.221871
-2.4045	2.86587	2.86587	0.221871	0.221871
-2.4035	2.86587	2.86587	0.221871	0.221871
-2.4025	2.99392	2.99392	0.321374	0.321374
-2.4015	2.98044	2.98044	0.420876	0.420876
-2.4005	2.98044	2.98044	0.420876	0.420876
-2.3995	2.98044	2.98044	0.420876	0.420876
-2.3985	2.68053	2.68053	0.619881	0.619881
-2.3975	2.68053	2.68053	0.619881	0.619881
-2.3965	2.68053	2.68053	0.619881	0.619881
-2.3955	2.68053	2.68053	0.619881	0.619881
-2.3945	2.68053	2.68053	0.619881	0.619881
-2.3935	2.68053	2.68053	0.619881	0.619881
-2.3925	2.48171	2.48171	0.619881	0.619881
-2.3915	2.61987	2.61987	0.719384	0.719384
-2.3905	2.80353	2.80353	0.619881	0.619881
-2.3895	2.80353	2.80353	0.619881	0.619881
-2.3885	2.62493	2.62493	0.719384	0.719384
-2.3875	2.62493	2.62493	0.719384	0.719384
-2.3865	2.62493	2.62493	0.719384	0.719384
-2.3855	2.66874	2.66874	0.818886	0.818886
-2.3845	2.66874	2.66874	0.818886	0.818886
-2.3835	2.55248	2.55248	0.918389	0.918389
-2.3825	2.84565	2.84565	0.818886	0.818886
-2.3815	2.84565	2.84565	0.818886	0.818886
-2.3805	3.02257	3.02257	0.719384	0.719384
-2.3795	2.86756	2.86756	0.918389	0.918389
-2.3785	2.56596	2.56596	0.918389	0.918389
-2.3775	2.46486	2.46486	1.01789	1.01789
-2.3765	2.46486	2.46486	1.01789	1.01789
-2.3755	2.46486	2.46486	1.01789	1.01789
-2.3745	2.46318	2.46318	0.719384	0.719384
-2.3735	2.43622	2.43622	0.719384	0.719384
-2.3725	2.43622	2.43622	0.719384	0.719384
-2.3715	2.43622	2.43622	0.719384	0.719384
-2.3705	2.68727	2.68727	0.719384	0.719384
-2.3695	2.68727	2.68727	0.719384	0.719384
-2.3685	2.85576	2.85576	0.818886	0.818886
-2.3675	2.85576	2.85576	0.818886	0.818886
-2.3665	2.85576	2.85576	0.818886	0.818886
-2.3655	2.78163	2.78163	0.918389	0.918389
-2.3645	2.64515	2.64515	1.01789	1.01789
-2.3635	2.64515	2.64515	1.01789	1.01789
-2.3625	2.74624	2.74624	0.918389	0.918389
-2.3615	2.85913	2.85913	0.818886	0.818886
-2.3605	2.85913	2.85913	0.818886	0.818886
-2.3595	2.90631	2.90631	0.719384	0.719384
-2.3585	3.0748	3.0748	0.818886	0.818886
-2.3575	3.0748	3.0748	0.818886	0.818886
-2.3565	3.25845	3.25845	0.719384	0.719384
-2.3555	3.25845	3.25845	0.719384	0.719384
-2.3545	2.99392	2.99392	0.619881	0.619881
-2.3535	3.29215	3.29215	0.719384	0.719384
-2.3525	3.29215	3.29215	0.719384	0.719384
-2.3515	3.29215	3.29215	0.719384	0.719384
-2.3505	3.29215	3.29215	0.719384	0.719384
-2.3495	3.29215	3.29215	0.719384	0.719384
-2.3485	3.43537	3.43537	0.619881	0.619881
-2.3475	3.56342	3.56342	0.719384	0.719384
-2.3465	3.54657	3.54657	0.719384	0.719384
-2.3455	3.53141	3.53141	0.918389	0.918389
-2.3445	3.53141	3.53141	0.918389	0.918389
-2.3435	3.53141	3.53141	0.918389	0.918389
-2.3425	3.36292	3.36292	0.818886	0.818886
-2.3415	3.36292	3.36292	0.818886	0.818886
-2.3405	3.47918	3.47918	0.719384	0.719384
-2.3395	3.47918	3.47918	0.719384	0.719384
-2.3385	3.01414	3.01414	0.619881	0.619881
-2.3375	3.02762	3.02762	0.520379	0.520379
-2.3365	3.02762	3.02762	0.520379	0.520379
-2.3355	2.96697	2.96697	0.719384	0.719384
-2.3345	2.74624	2.74624	0.719384	0.719384
-2.3335	2.6283	2.6283	0.619881	0.619881
-2.3325	3.03436	3.03436	0.619881	0.619881
-2.3315	3.01077	3.01077	0.619881	0.619881
-2.3305	3.19106	3.19106	0.520379	0.520379
-2.3295	3.16241	3.16241	0.719384	0.719384
-2.3285	3.16241	3.16241	0.719384	0.719384
-2.3275	3.16241	3.16241	0.719384	0.719384
-2.3265	3.13546	3.13546	0.818886	0.818886
-2.3255	3.04279	3.04279	0.719384	0.719384
-2.3245	3.04279	3.04279	0.719384	0.719384
-2.3235	2.8743	2.8743	0.619881	0.619881
-2.3225	2.62156	2.62156	0.719384	0.719384
-2.3215	2.62156	2.62156	0.719384	0.719384
-2.3205	2.59797	2.59797	0.818886	0.818886
-2.3195	2.69906	2.69906	0.719384	0.719384
-2.3185	2.67211	2.67211	0.818886	0.818886
-2.3175	2.5272	2.5272	0.719384	0.719384
-2.3165	2.5272	2.5272	0.719384	0.719384
-2.3155	2.5272	2.5272	0.719384	0.719384
-2.3145	2.59123	2.59123	0.719384	0.719384
-2.3135	2.56427	2.56427	0.818886	0.818886
-2.3125	2.24245	2.24245	0.619881	0.619881
-2.3115	2.12956	2.12956	0.719384	0.719384
-2.3105	2.22223	2.22223	0.619881	0.619881
-2.3095	2.22223	2.22223	0.619881	0.619881
-2.3085	2.24582	2.24582	0.520379	0.520379
-2.3075	2.24582	2.24582	0.520379	0.520379
-2.3065	2.52383	2.52383	0.420876	0.420876
-2.3055	2.24582	2.24582	0.520379	0.520379
-2.3045	2.24582	2.24582	0.520379	0.520379
-2.3035	2.28795	2.28795	0.520379	0.520379
-2.3025	2.28795	2.28795	0.520379	0.520379
-2.3015	2.10766	2.10766	0.619881	0.619881
-2.3005	2.06048	2.06048	0.719384	0.719384
-2.2995	2.06048	2.06048	0.719384	0.719384
-2.2985	2.08744	2.08744	0.619881	0.619881
-2.2975	2.07733	2.07733	0.719384	0.719384
-2.2965	2.17	2.17	0.520379	0.520379
-2.2955	2.33849	2.33849	0.619881	0.619881
-2.2945	2.15147	2.15147	0.619881	0.619881
-2.2935	2.15147	2.15147	0.619881	0.619881
-2.2925	2.26773	2.26773	0.520379	0.520379
-2.2915	2.2711	2.2711	0.420876	0.420876
-2.2905	2.26773	2.26773	0.520379	0.520379
-2.2895	1.74877	1.74877	0.420876	0.420876
-2.2885	1.74877	1.74877	0.420876	0.420876
-2.2875	1.74877	1.74877	0.420876	0.420876
-2.2865	1.9021	1.9021	0.321374	0.321374
-2.2855	2.0251	2.0251	0.619881	0.619881
-2.2845	1.84145	1.84145	0.918389	0.918389
-2.2835	1.70497	1.70497	1.01789	1.01789
-2.2825	1.70497	1.70497	1.01789	1.01789
-2.2815	1.70497	1.70497	1.01789	1.01789
-2.2805	1.70497	1.70497	1.01789	1.01789
-2.2795	1.70497	1.70497	1.01789	1.01789
-2.2785	1.49435	1.49435	1.01789	1.01789
-2.2775	1.39494	1.39494	1.11739	1.11739
-2.2765	1.11693	1.11693	1.01789	1.01789
-2.2755	1.11693	1.11693	1.01789	1.01789
-2.2745	1.11693	1.11693	1.01789	1.01789
-2.2735	1.11693	1.11693	1.01789	1.01789
-2.2725	0.936648	0.936648	1.11739	1.11739
-2.2715	0.936648	0.936648	1.11739	1.11739
-2.2705	1.11525	1.11525	1.01789	1.01789
-2.2695	1.3444	1.3444	1.01789	1.01789
-2.2685	1.21634	1.21634	0.918389	0.918389
-2.2675	1.1877	1.1877	0.719384	0.719384
-2.2665	1.14052	1.14052	0.818886	0.818886
-2.2655	0.835553	0.835553	0.818886	0.818886
-2.2645	0.835553	0.835553	0.818886	0.818886
-2.2635	0.758048	0.758048	1.01789	1.01789
-2.2625	0.926539	0.926539	1.11739	1.11739
-2.2615	0.926539	0.926539	1.11739	1.11739
-2.2605	0.825444	0.825444	1.2169	1.2169
-2.2595	0.734459	0.734459	1.3164	1.3164
-2.2585	0.71087	0.71087	1.4159	1.4159
-2.2575	0.823759	0.823759	1.3164	1.3164
-2.2565	0.562598	0.562598	1.3164	1.3164
-2.2555	0.562598	0.562598	1.3164	1.3164
-2.2545	0.690651	0.690651	1.4159	1.4159
-2.2535	0.690651	0.690651	1.4159	1.4159
-2.2525	0.690651	0.690651	1.4159	1.4159
-2.2515	0.690651	0.690651	1.4159	1.4159
-2.2505	0.690651	0.690651	1.4159	1.4159
-2.2495	0.581132	0.581132	1.61491	1.61491
-2.2485	0.412641	0.412641	1.5154	1.5154
-2.2475	0.412641	0.412641	1.5154	1.5154
-2.2465	0.690651	0.690651	1.61491	1.61491
-2.2455	0.752993	0.752993	1.61491	1.61491
-2.2445	0.752993	0.752993	1.61491	1.61491
-2.2435	0.616515	0.616515	1.71441	1.71441
-2.2425	0.616515	0.616515	1.71441	1.71441
-2.2415	0.338505	0.338505	1.61491	1.61491
-2.2405	0.4396	0.4396	1.5154	1.5154
-2.2395	0.555858	0.555858	1.4159	1.4159
-2.2385	0.4396	0.4396	1.61491	1.61491
-2.2375	0.311546	0.311546	1.5154	1.5154
-2.2365	0.311546	0.311546	1.5154	1.5154
-2.2355	0.311546	0.311546	1.5154	1.5154
-2.2345	0.424435	0.424435	1.4159	1.4159
-2.2335	0.424435	0.424435	1.4159	1.4159
-2.2325	0.424435	0.424435	1.4159	1.4159
-2.2315	0.419381	0.419381	1.2169	1.2169
-2.2305	0.419381	0.419381	1.2169	1.2169
-2.2295	0.419381	0.419381	1.2169	1.2169
-2.2285	0.572707	0.572707	1.11739	1.11739
-2.2275	0.572707	0.572707	1.11739	1.11739
-2.2265	0.569338	0.569338	1.2169	1.2169
-2.2255	0.662008	0.662008	1.01789	1.01789
-2.2245	0.855772	0.855772	0.818886	0.818886
-2.2235	1.15232	1.15232	1.01789	1.01789
-2.2225	1.17928	1.17928	0.918389	0.918389
-2.2215	1.18433	1.18433	0.818886	0.818886
-2.2205	1.15737	1.15737	0.918389	0.918389
-2.2195	1.04111	1.04111	1.01789	1.01789
-2.2185	1.04111	1.04111	1.01789	1.01789
-2.2175	1.04111	1.04111	1.01789	1.01789
-2.2165	1.04111	1.04111	1.01789	1.01789
-2.2155	1.31912	1.31912	0.918389	0.918389
-2.2145	1.31912	1.31912	0.918389	0.918389
-2.2135	1.31407	1.31407	1.01789	1.01789
-2.2125	1.31407	1.31407	1.01789	1.01789
-2.2115	1.31407	1.31407	1.01789	1.01789
-2.2105	1.20455	1.20455	1.2169	1.2169
-2.2095	1.20455	1.20455	1.2169	1.2169
-2.2085	1.20455	1.20455	1.2169	1.2169
-2.2075	1.23151	1.23151	1.11739	1.11739
-2.2065	1.13884	1.13884	1.3164	1.3164
-2.2055	1.16243	1.16243	1.2169	1.2169
-2.2045	1.16243	1.16243	1.2169	1.2169
-2.2035	1.23656	1.23656	1.11739	1.11739
-2.2025	1.05291	1.05291	1.2169	1.2169
-2.2015	0.924854	0.924854	1.11739	1.11739
-2.2005	0.914744	0.914744	1.11739	1.11739
-2.1995	0.609775	0.609775	1.11739	1.11739
-2.1985	0.609775	0.609775	1.11739	1.11739
-2.1975	0.90969	0.90969	0.918389	0.918389
-2.1965	0.90969	0.90969	0.918389	0.918389
-2.1955	0.90969	0.90969	0.918389	0.918389
-2.1945	0.90969	0.90969	0.918389	0.918389
-2.1935	0.90969	0.90969	0.918389	0.918389
-2.1925	0.90969	0.90969	0.918389	0.918389
-2.1915	1.10008	1.10008	1.01789	1.01789
-2.1905	0.833869	0.833869	0.818886	0.818886
-2.1895	0.822074	0.822074	0.918389	0.918389
-2.1885	0.822074	0.822074	0.918389	0.918389
-2.1875	0.722664	0.722664	0.918389	0.918389
-2.1865	0.722664	0.722664	0.918389	0.918389
-2.1855	0.722664	0.722664	0.918389	0.918389
-2.1845	0.678857	0.678857	0.918389	0.918389
-2.1835	0.678857	0.678857	0.918389	0.918389
-2.1825	0.795116	0.795116	0.818886	0.818886
-2.1815	0.936648	0.936648	1.01789	1.01789
-2.1805	0.936648	0.936648	1.01789	1.01789
-2.1795	0.768157	0.768157	0.918389	0.918389
-2.1785	0.645159	0.645159	0.818886	0.818886
-2.1775	0.552489	0.552489	0.818886	0.818886
-2.1765	0.653583	0.653583	0.719384	0.719384
-2.1755	0.653583	0.653583	0.719384	0.719384
-2.1745	0.822074	0.822074	0.818886	0.818886
-2.1735	0.822074	0.822074	0.818886	0.818886
-2.1725	0.89621	0.89621	0.719384	0.719384
-2.1715	0.89621	0.89621	0.719384	0.719384
-2.1705	0.6182	0.6182	0.818886	0.818886
-2.1695	0.645159	0.645159	0.719384	0.719384
-2.1685	0.645159	0.645159	0.719384	0.719384
-2.1675	0.476668	0.476668	0.619881	0.619881
-2.1665	0.476668	0.476668	0.619881	0.619881
-2.1655	0.416011	0.416011	0.818886	0.818886
-2.1645	0.774897	0.774897	0.719384	0.719384
-2.1635	0.911374	0.911374	0.619881	0.619881
-2.1625	0.837238	0.837238	0.719384	0.719384
-2.1615	0.837238	0.837238	0.719384	0.719384
-2.1605	0.658638	0.658638	0.818886	0.818886
-2.1595	0.658638	0.658638	0.818886	0.818886
-2.1585	0.658638	0.658638	0.818886	0.818886
-2.1575	0.490147	0.490147	0.719384	0.719384
-2.1565	0.490147	0.490147	0.719384	0.719384
-2.1555	0.490147	0.490147	0.719384	0.719384
-2.1545	0.490147	0.490147	0.719384	0.719384
-2.1535	0.591241	0.591241	0.619881	0.619881
-2.1525	0.42949	0.42949	0.420876	0.420876
-2.1515	0.42949	0.42949	0.420876	0.420876
-2.1505	0.42949	0.42949	0.420876	0.420876
-2.1495	0.42949	0.42949	0.420876	0.420876
-2.1485	0.597981	0.597981	0.520379	0.520379
-2.1475	0.555858	0.555858	0.520379	0.520379
-2.1465	0.545749	0.545749	0.520379	0.520379
-2.1455	0.572707	0.572707	0.420876	0.420876
-2.1445	0.587872	0.587872	0.221871	0.221871
-2.1435	0.587872	0.587872	0.221871	0.221871
-2.1425	0.404216	0.404216	0.321374	0.321374
-2.1415	0.404216	0.404216	0.321374	0.321374
-2.1405	0.264369	0.264369	0.520379	0.520379
-2.1395	0.252574	0.252574	0.619881	0.619881
-2.1385	0.252574	0.252574	0.619881	0.619881
-2.1375	0.368833	0.368833	0.520379	0.520379
-2.1365	0.368833	0.368833	0.520379	0.520379
-2.1355	0.368833	0.368833	0.520379	0.520379
-2.1345	0.316601	0.316601	0.420876	0.420876
-2.1335	0.510366	0.510366	0.221871	0.221871
-2.1325	0.510366	0.510366	0.221871	0.221871
-2.1315	0.378943	0.378943	0.221871	0.221871
-2.1305	0.515421	0.515421	0.122369	0.122369
-2.1295	0.399162	0.399162	0.221871	0.221871
-2.1285	0.427805	0.427805	0.0228664	0.0228664
-2.1275	0.545749	0.545749	0.122369	0.122369
-2.1265	0.71424	0.71424	0.221871	0.221871
-2.1255	0.667062	0.667062	0.221871	0.221871
-2.1245	0.830499	0.830499	0.221871	0.221871
-2.1235	0.552489	0.552489	0.321374	0.321374
-2.1225	0.552489	0.552489	0.321374	0.321374
-2.1215	0.843978	0.843978	0.321374	0.321374
-2.1205	0.843978	0.843978	0.321374	0.321374
-2.1195	0.867567	0.867567	0.221871	0.221871
-2.1185	0.911374	0.911374	0.420876	0.420876
-2.1175	0.938333	0.938333	0.321374	0.321374
-2.1165	1.10682	1.10682	0.420876	0.420876
-2.1155	1.11862	1.11862	0.520379	0.520379
-2.1145	0.840608	0.840608	0.619881	0.619881
-2.1135	0.956867	0.956867	0.520379	0.520379
-2.1125	0.983826	0.983826	0.420876	0.420876
-2.1115	0.983826	0.983826	0.420876	0.420876
-2.1105	1.09671	1.09671	0.321374	0.321374
-2.1095	1.09671	1.09671	0.321374	0.321374
-2.1085	1.02258	1.02258	0.420876	0.420876
-2.1075	1.19107	1.19107	0.520379	0.520379
-2.1065	1.031	1.031	0.719384	0.719384
-2.1055	1.031	1.031	0.719384	0.719384
-2.1045	1.30901	1.30901	0.619881	0.619881
-2.1035	1.30901	1.30901	0.619881	0.619881
-2.1025	1.61398	1.61398	0.619881	0.619881
-2.1015	1.33597	1.33597	0.719384	0.719384
-2.1005	1.44212	1.44212	0.719384	0.719384
-2.0995	1.4893	1.4893	0.619881	0.619881
-2.0985	1.4893	1.4893	0.619881	0.619881
-2.0975	1.65779	1.65779	0.719384	0.719384
-2.0965	1.6679	1.6679	0.619881	0.619881
-2.0955	1.6679	1.6679	0.619881	0.619881
-2.0945	1.49941	1.49941	0.520379	0.520379
-2.0935	1.46571	1.46571	0.420876	0.420876
-2.0925	1.46571	1.46571	0.420876	0.420876
-2.0915	1.46571	1.46571	0.420876	0.420876
-2.0905	1.46571	1.46571	0.420876	0.420876
-2.0895	1.46908	1.46908	0.321374	0.321374
-2.0885	1.57186	1.57186	0.321374	0.321374
-2.0875	1.57186	1.57186	0.321374	0.321374
-2.0865	1.5449	1.5449	0.420876	0.420876
-2.0855	1.5449	1.5449	0.420876	0.420876
-2.0845	1.26858	1.26858	0.221871	0.221871
-2.0835	1.45223	1.45223	-0.0766361	-0.0766361
-2.0825	1.58871	1.58871	-0.176139	-0.176139
-2.0815	1.58871	1.58871	-0.176139	-0.176139
-2.0805	1.58871	1.58871	-0.176139	-0.176139
-2.0795	1.45223	1.45223	-0.0766361	-0.0766361
-2.0785	1.45223	1.45223	-0.0766361	-0.0766361
-2.0775	1.56512	1.56512	-0.176139	-0.176139
-2.0765	1.66453	1.66453	-0.275641	-0.275641
-2.0755	1.66453	1.66453	-0.275641	-0.275641
-2.0745	1.66453	1.66453	-0.275641	-0.275641
-2.0735	1.66453	1.66453	-0.275641	-0.275641
-2.0725	1.66453	1.66453	-0.275641	-0.275641
-2.0715	1.69149	1.69149	-0.275641	-0.275641
-2.0705	1.69149	1.69149	-0.275641	-0.275641
-2.0695	1.5112	1.5112	-0.176139	-0.176139
-2.0685	1.38315	1.38315	-0.275641	-0.275641
-2.0675	1.38315	1.38315	-0.275641	-0.275641
-2.0665	1.38315	1.38315	-0.275641	-0.275641
-2.0655	1.35619	1.35619	-0.176139	-0.176139
-2.0645	1.28205	1.28205	-0.176139	-0.176139
-2.0635	1.13715	1.13715	-0.0766361	-0.0766361
-2.0625	1.21466	1.21466	-0.275641	-0.275641
-2.0615	0.768157	0.768157	-0.275641	-0.275641
-2.0605	0.768157	0.768157	-0.275641	-0.275641
-2.0595	0.869252	0.869252	-0.375144	-0.375144
-2.0585	0.972031	0.972031	-0.574149	-0.574149
-2.0575	0.99562	0.99562	-0.673651	-0.673651
-2.0565	0.99562	0.99562	-0.673651	-0.673651
-2.0555	1.08829	1.08829	-0.773154	-0.773154
-2.0545	1.08829	1.08829	-0.773154	-0.773154
-2.0535	0.960237	0.960237	-0.872656	-0.872656
-2.0525	0.960237	0.960237	-0.872656	-0.872656
-2.0515	0.960237	0.960237	-0.872656	-0.872656
-2.0505	0.847348	0.847348	-0.773154	-0.773154
-2.0495	0.663693	0.663693	-0.673651	-0.673651
-2.0485	0.773212	0.773212	-0.872656	-0.872656
-2.0475	0.773212	0.773212	-0.872656	-0.872656
-2.0465	0.773212	0.773212	-0.872656	-0.872656
-2.0455	0.495202	0.495202	-0.972159	-0.972159
-2.0445	0.61146	0.61146	-1.07166	-1.07166
-2.0435	0.61146	0.61146	-1.07166	-1.07166
-2.0425	0.791746	0.791746	-1.07166	-1.07166
-2.0415	0.791746	0.791746	-1.07166	-1.07166
-2.0405	0.791746	0.791746	-1.07166	-1.07166
-2.0395	0.581132	0.581132	-0.872656	-0.872656
-2.0385	0.606406	0.606406	-0.673651	-0.673651
-2.0375	0.722664	0.722664	-0.872656	-0.872656
-2.0365	0.722664	0.722664	-0.872656	-0.872656
-2.0355	0.722664	0.722664	-0.872656	-0.872656
-2.0345	0.695706	0.695706	-0.773154	-0.773154
-2.0335	0.695706	0.695706	-0.773154	-0.773154
-2.0325	0.695706	0.695706	-0.773154	-0.773154
-2.0315	0.695706	0.695706	-0.773154	-0.773154
-2.0305	0.486777	0.486777	-0.574149	-0.574149
-2.0295	0.486777	0.486777	-0.574149	-0.574149
-2.0285	0.486777	0.486777	-0.574149	-0.574149
-2.0275	0.486777	0.486777	-0.574149	-0.574149
-2.0265	0.486777	0.486777	-0.574149	-0.574149
-2.0255	0.490147	0.490147	-0.673651	-0.673651
-2.0245	0.490147	0.490147	-0.673651	-0.673651
-2.0235	0.490147	0.490147	-0.673651	-0.673651
-2.0225	0.193603	0.193603	-0.872656	-0.872656
-2.0215	0.166644	0.166644	-0.773154	-0.773154
-2.0205	0.284588	0.284588	-0.673651	-0.673651
-2.0195	0.306492	0.306492	-0.673651	-0.673651
-2.0185	0.42275	0.42275	-0.773154	-0.773154
-2.0175	0.550804	0.550804	-0.673651	-0.673651
-2.0165	0.547434	0.547434	-0.574149	-0.574149
-2.0155	0.547434	0.547434	-0.574149	-0.574149
-2.0145	0.547434	0.547434	-0.574149	-0.574149
-2.0135	0.269424	0.269424	-0.474646	-0.474646
-2.0125	0.274478	0.274478	-0.574149	-0.574149
-2.0115	0.274478	0.274478	-0.574149	-0.574149
-2.0105	0.274478	0.274478	-0.574149	-0.574149
-2.0095	0.239095	0.239095	-0.872656	-0.872656
-2.0085	0.239095	0.239095	-0.872656	-0.872656
-2.0075	0.239095	0.239095	-0.872656	-0.872656
-2.0065	0.235725	0.235725	-0.773154	-0.773154
-2.0055	0.328395	0.328395	-0.972159	-0.972159
-2.0045	0.328395	0.328395	-0.972159	-0.972159
-2.0035	0.328395	0.328395	-0.972159	-0.972159
-2.0025	0.606406	0.606406	-0.872656	-0.872656
-2.0015	0.790061	0.790061	-0.972159	-0.972159
-2.0005	0.790061	0.790061	-0.972159	-0.972159
-1.9995	0.81365	0.81365	-1.07166	-1.07166
-1.9985	0.840608	0.840608	-1.17116	-1.17116
-1.9975	0.739514	0.739514	-1.07166	-1.07166
-1.9965	0.739514	0.739514	-1.07166	-1.07166
-1.9955	0.739514	0.734571	-1.07166	-1.06503
-1.9945	0.685147	0.69009	-0.998692	-1.00533
-1.9935	0.685147	0.69009	-0.998692	-1.00533
-1.9925	0.592477	0.603597	-0.89919	-0.912457
-1.9915	0.592477	0.603597	-0.89919	-0.912457
-1.9905	0.503177	0.514297	-1.09819	-1.11146
-1.9895	0.503177	0.514297	-1.09819	-1.11146
-1.9885	0.513174	0.526092	-1.19106	-1.21096
-1.9875	0.511377	0.5207	-1.18443	-1.19106
-1.9865	0.764226	0.795116	-1.2375	-1.2773
-1.9855	0.763889	0.755913	-1.23086	-1.25077
-1.9845	0.725136	0.712667	-1.20433	-1.23086
-1.9835	0.65055	0.680317	-1.24413	-1.30383
-1.9825	0.609775	0.674139	-1.21096	-1.2972
-1.9815	0.601688	0.666613	-1.19106	-1.2773
-1.9805	0.451169	0.515308	-1.46304	-1.55591
-1.9795	0.409271	0.463301	-1.4166	-1.4962
-1.9785	0.353894	0.431175	-1.36353	-1.46304
-1.9775	0.614718	0.708511	-1.42987	-1.52274
-1.9765	0.726596	0.814885	-1.48294	-1.60234
-1.9755	0.703007	0.817132	-1.4365	-1.57581
-1.9745	0.686046	0.805225	-1.42324	-1.56917
-1.9735	0.493854	0.626175	-1.50284	-1.64878
-1.9725	0.491045	0.617638	-1.46304	-1.63551
-1.9715	0.489136	0.615841	-1.44977	-1.61561
-1.9705	0.498571	0.635611	-1.4365	-1.58244
-1.9695	0.750409	0.91452	-1.50284	-1.64214
-1.9685	0.740525	0.851279	-1.48294	-1.58244
-1.9675	0.714577	0.830836	-1.44314	-1.52937
-1.9665	0.668635	0.807135	-1.39007	-1.50284
-1.9655	0.657627	0.78231	-1.36353	-1.46967
-1.9645	0.668073	0.786466	-1.46967	-1.61561
-1.9635	0.498347	0.593039	-1.53601	-1.66868
-1.9625	0.469703	0.582255	-1.4962	-1.64878
-1.9615	0.539683	0.613033	-1.58244	-1.68858
-1.9605	0.524856	0.585063	-1.53601	-1.66204
-1.9595	0.6592	0.74322	-1.58244	-1.73501
-1.9585	0.618762	0.748163	-1.54264	-1.70848
-1.9575	0.593488	0.759845	-1.50284	-1.69521
-1.9565	0.573606	0.740188	-1.44977	-1.63551
-1.9555	0.51059	0.723114	-1.40334	-1.61561
-1.9545	0.479588	0.672903	-1.35027	-1.54264
-1.9535	0.459931	0.638981	-1.3171	-1.48957
-1.9525	0.436791	0.63123	-1.2972	-1.48294
-1.9515	0.405227	0.625614	-1.2375	-1.4365
-1.9505	0.380403	0.628534	-1.21096	-1.40334
-1.9495	0.329968	0.612584	-1.17116	-1.34363
-1.9485	0.317163	0.602474	-1.14463	-1.29057
-1.9475	0.159118	0.384559	-1.22423	-1.35027
-1.9465	0.228536	0.475432	-1.26403	-1.42987
-1.9455	0.0880149	0.354455	-1.32373	-1.4564
-1.9445	0.0702672	0.353669	-1.29057	-1.40334
-1.9435	0.0549906	0.317949	-1.23086	-1.3569
-1.9425	0.0385908	0.326711	-1.1778	-1.33037
-1.9415	0.185852	0.495651	-1.1977	-1.40997
-1.9405	0.128116	0.471051	-1.09819	-1.36353
-1.9395	0.282566	0.57237	-1.2375	-1.52274
-1.9385	0.256394	0.539234	-1.28393	-1.56254
-1.9375	0.256506	0.525642	-1.2574	-1.50947
-1.9365	0.210115	0.491382	-1.1977	-1.46304
-1.9355	0.182033	0.47532	-1.17116	-1.4166
-1.9345	0.152828	0.447575	-1.07829	-1.3569
-1.9335	0.285711	0.568551	-1.20433	-1.4962
-1.9325	0.275602	0.551365	-1.18443	-1.42987
-1.9315	0.230558	0.537437	-1.1181	-1.40997
-1.9305	0.212698	0.534067	-1.18443	-1.4962
-1.9295	0.205509	0.522272	-1.14463	-1.42324
-1.9285	0.311883	0.589669	-1.20433	-1.46967
-1.9275	0.344683	0.545412	-1.14463	-1.38344
-1.9265	0.14474	0.428704	-1.19106	-1.40997
-1.9255	-0.0790159	0.223706	-1.24413	-1.48294
-1.9245	0.00264608	0.259089	-1.29057	-1.52274
-1.9235	0.0567879	0.270322	-1.4166	-1.69521
-1.9225	0.259314	0.509692	-1.44977	-1.72838
-1.9215	0.25527	0.486103	-1.3967	-1.70848
-1.9205	0.227301	0.443194	-1.54927	-1.85441
-1.9195	0.205846	0.394556	-1.48957	-1.79471
-1.9185	0.190907	0.380178	-1.44314	-1.75491
-1.9175	0.155187	0.368496	-1.61561	-1.89421
-1.9165	0.155299	0.330754	-1.58907	-1.82125
-1.9155	-0.0162249	0.183605	-1.66204	-1.89421
-1.9145	-0.0482382	0.147436	-1.73501	-1.95392
-1.9135	0.183718	0.411181	-1.78145	-2.03352
-1.9125	0.157321	0.366811	-1.68858	-1.97382
-1.9115	0.153951	0.303459	-1.64214	-1.88758
-1.9105	0.163499	0.274366	-1.58907	-1.84115
-1.9095	0.12351	0.272232	-1.54927	-1.82788
-1.9085	0.100034	0.242353	-1.52274	-1.78145
-1.9075	0.147436	0.286273	-1.56254	-1.83451
-1.9065	-0.0435205	0.0795903	-1.62224	-1.82788
-1.9055	0.0721767	0.197646	-1.75491	-1.98708
-1.9045	0.0382539	0.177877	-1.71511	-1.96055
-1.9035	0.022865	0.156647	-1.67531	-1.93402
-1.9025	-0.0173482	0.135529	-1.64878	-1.88095
-1.9015	-0.19651	-0.064301	-1.68194	-1.94065
-1.9005	0.0357827	0.192704	-1.72838	-1.96718
-1.8995	0.059933	0.252687	-1.78808	-2.02025
-1.8985	0.048588	0.224605	-1.75491	-1.96055
-1.8975	0.0476894	0.196186	-1.68858	-1.92075
-1.8965	-0.136977	0.0415114	-1.76154	-1.97382
-1.8955	-0.19696	0.000848845	-1.66868	-1.92075
-1.8945	-0.24571	-0.000386756	-1.60897	-1.88758
-1.8935	-0.273904	-0.0452054	-1.52937	-1.82788
-1.8925	-0.131473	0.0985737	-1.55591	-1.91412
-1.8915	-0.147311	0.0139911	-1.4763	-1.84778
-1.8905	-0.172472	-0.00274563	-1.44977	-1.80135
-1.8895	-0.131136	0.00444332	-1.40997	-1.75491
-1.8885	-0.149108	-0.0727256	-1.35027	-1.68858
-1.8875	-0.153264	-0.0993472	-1.40334	-1.73501
-1.8865	-0.175505	-0.1381	-1.37017	-1.70184
-1.8855	-0.170675	-0.109457	-1.4166	-1.76154
-1.8845	-0.211001	-0.119004	-1.38344	-1.69521
-1.8835	-0.115859	-0.00252098	-1.42987	-1.72174
-1.8825	-0.189546	-0.0247618	-1.337	-1.67531
-1.8815	-0.211562	-0.0420602	-1.29057	-1.64214
-1.8805	-0.232567	-0.0740735	-1.25077	-1.59571
-1.8795	-0.257841	-0.109007	-1.21096	-1.55591
-1.8785	-0.132371	0.0226404	-1.24413	-1.58907
-1.8775	-0.156859	0.0190459	-1.2176	-1.51611
-1.8765	-0.180897	-0.000723738	-1.17116	-1.48294
-1.8755	-0.211562	-0.0813748	-1.09156	-1.37017
-1.8745	-0.236274	-0.0721639	-1.05839	-1.34363
-1.8735	-0.25683	-0.124621	-0.992059	-1.29057
-1.8725	-0.257167	-0.1709	-0.965525	-1.24413
-1.8715	-0.287832	-0.15259	-0.885923	-1.16453
-1.8705	-0.141695	-0.0266714	-0.958892	-1.2176
-1.8695	-0.156297	-0.0428465	-0.932358	-1.14463
-1.8685	-0.00487985	0.105763	-0.978792	-1.20433
-1.8675	-0.0277946	0.0895875	-0.945625	-1.17116
-1.8665	-0.0361069	0.0447688	-0.872656	-1.11146
-1.8655	-0.0671092	0.0407251	-0.812955	-1.09156
-1.8645	-0.0124058	0.104864	-0.972159	-1.19106
-1.8635	0.0208431	0.182145	-0.998692	-1.2574
-1.8625	0.153165	0.339741	-1.07166	-1.32373
-1.8615	0.134631	0.311209	-1.02523	-1.2574
-1.8605	0.417022	0.550804	-1.08493	-1.32373
-1.8595	0.379504	0.522048	-1.01196	-1.27067
-1.8585	0.359735	0.511264	-0.965525	-1.25077
-1.8575	0.26875	0.498347	-0.892557	-1.2176
-1.8565	0.245273	0.460605	-0.846122	-1.15126
-1.8555	0.266391	0.46038	-0.793054	-1.10483
-1.8545	0.239208	0.454988	-0.739986	-1.03186
-1.8535	0.199668	0.381077	-0.693552	-0.958892
-1.8525	0.169902	0.356365	-0.63385	-0.925724
-1.8515	0.178438	0.359061	-0.607316	-0.872656
-1.8505	0.131823	0.33873	-0.560882	-0.819588
-1.8495	0.219213	0.446564	-0.620583	-0.846122
-1.8485	0.412192	0.609214	-0.693552	-0.872656
-1.8475	0.387817	0.586074	-0.647117	-0.832855
-1.8465	0.374787	0.56945	-0.620583	-0.806321
-1.8455	0.328508	0.54339	-0.554248	-0.733353
-1.8445	0.32525	0.490035	-0.521081	-0.680285
-1.8435	0.278073	0.461391	-0.474646	-0.640484
-1.8425	0.235838	0.433422	-0.434845	-0.594049
-1.8415	0.162263	0.357601	-0.487913	-0.640484
-1.8405	0.163499	0.343447	-0.441479	-0.600683
-1.8395	0.106998	0.291103	-0.381777	-0.547615
-1.8385	0.325475	0.501941	-0.560882	-0.693552
-1.8375	0.297842	0.420167	-0.726719	-0.839489
-1.8365	0.233928	0.375461	-0.673651	-0.76652
-1.8355	0.221684	0.347491	-0.627217	-0.733353
-1.8345	0.193266	0.309075	-0.580782	-0.686918
-1.8335	0.191019	0.332215	-0.607316	-0.759887
-1.8325	0.150244	0.323678	-0.574149	-0.726719
-1.8315	0.0930696	0.270772	-0.527714	-0.627217
-1.8305	0.041062	0.227525	-0.494547	-0.567515
-1.8295	0.194614	0.404216	-0.627217	-0.739986
-1.8285	0.154513	0.40197	-0.587416	-0.680285
-1.8275	0.106549	0.352546	-0.521081	-0.640484
-1.8265	0.0672343	0.369844	-0.461379	-0.600683
-1.8255	0.0938559	0.337045	-0.441479	-0.527714
-1.8245	0.123847	0.345919	-0.355243	-0.50118
-1.8235	0.0982367	0.378606	-0.335343	-0.461379
-1.8225	0.0711658	0.377707	-0.295542	-0.388411
-1.8215	0.0508345	0.367935	-0.282275	-0.335343
-1.8205	0.0256732	0.343447	-0.328709	-0.381777
-1.8195	-0.114399	0.197871	-0.388411	-0.434845
-1.8185	-0.120465	0.145077	-0.474646	-0.461379
-1.8175	-0.125295	0.128565	-0.428212	-0.401678
-1.8165	-0.265142	-0.00420589	-0.468013	-0.448112
-1.8155	-0.254134	-0.0618298	-0.540981	-0.48128
-1.8145	-0.2438	-0.142144	-0.487913	-0.401678
-1.8135	-0.26649	-0.168204	-0.448112	-0.355243
-1.8125	-0.00622778	0.079815	-0.494547	-0.395044
-1.8115	-0.0199317	0.0487003	-0.461379	-0.361877
-1.8105	-0.065649	0.0411744	-0.414945	-0.355243
-1.8095	-0.0872158	0.0119693	-0.36851	-0.308809
-1.8085	-0.152141	-0.0767694	-0.315442	-0.229207
-1.8075	-0.147199	-0.107772	-0.275641	-0.182772
-1.8065	-0.167979	-0.147086	-0.222573	-0.109804
-1.8055	-0.192467	-0.180897	-0.269008	-0.123071
-1.8045	-0.223469	-0.20999	-0.182772	-0.0899031
-1.8035	-0.210776	-0.229422	-0.0965366	-0.0368351
-1.8025	-0.257055	-0.227962	-0.0633691	-0.0169346
-1.8015	-0.508219	-0.549218	-0.116437	-0.0567356
-1.8005	-0.544501	-0.597182	-0.0700026	0.0228664
-1.7995	-0.535964	-0.598642	-0.0302016	0.0427669
-1.7985	-0.549892	-0.62268	-0.00366762	0.0693009
-1.7975	-0.553037	-0.635149	0.0361334	0.129002
-1.7965	-0.476205	-0.540569	-0.00366762	0.0494004
-1.7955	-0.485304	-0.537087	0.0494004	0.102468
-1.7945	-0.555621	-0.587185	0.142269	0.148903
-1.7935	-0.562585	-0.550566	0.102468	0.115735
-1.7925	-0.536862	-0.600215	0.142269	0.168803
-1.7915	-0.492942	-0.522035	0.102468	0.0958349
-1.7905	-0.4962	-0.567191	0.135636	0.175437
-1.7895	-0.566854	-0.5527	0.208604	0.228505
-1.7885	-0.569999	-0.600889	0.261672	0.281573
-1.7875	-0.558878	-0.600889	0.268306	0.347908
-1.7865	-0.582916	-0.632677	0.334641	0.374442
-1.7855	-0.577862	-0.658513	0.308107	0.407609
-1.7845	-0.627286	-0.629083	0.374442	0.42751
-1.7835	-0.599541	-0.617738	0.387709	0.454044
-1.7825	-0.555733	-0.628072	0.374442	0.467311
-1.7815	-0.521923	-0.632565	0.407609	0.493845
-1.7805	-0.528213	-0.630993	0.440777	0.520379
-1.7795	-0.523608	-0.633913	0.454044	0.520379
-1.7785	-0.500356	-0.614705	0.467311	0.513745
-1.7775	-0.468343	-0.614256	0.454044	0.540279
-1.7765	-0.449584	-0.617289	0.460677	0.520379
-1.7755	-0.42622	-0.659411	0.460677	0.56018
-1.7745	-0.417234	-0.691762	0.460677	0.599981
-1.7735	-0.421502	-0.711981	0.480578	0.659682
-1.7725	-0.417571	-0.740512	0.493845	0.69285
-1.7715	-0.438913	-0.729279	0.513745	0.732651
-1.7705	-0.431387	-0.746128	0.553546	0.759185
-1.7695	-0.443518	-0.799034	0.566813	0.779085
-1.7685	-0.401957	-0.828464	0.573447	0.785719
-1.7675	-0.391623	-0.819029	0.639782	0.785719
-1.7665	-0.378705	-0.825431	0.653049	0.798986
-1.7655	-0.386231	-0.836889	0.659682	0.818886
-1.7645	-0.387916	-0.852277	0.672949	0.852054
-1.7635	-0.397464	-0.844078	0.639782	0.885221
-1.7625	-0.40353	-0.825768	0.626515	0.865321
-1.7615	-0.398924	-0.848234	0.659682	0.878588
-1.7605	-0.433746	-0.846099	0.699483	0.891855
-1.7595	-0.425097	-0.884291	0.71275	0.931656
-1.7585	-0.423187	-0.880359	0.726017	0.971457
-1.7575	-0.389376	-0.882381	0.752551	1.01789
-1.7565	-0.408809	-0.89103	0.752551	1.07096
-1.7555	-0.386681	-0.907992	0.759185	1.07096
-1.7545	-0.333774	-0.933153	0.759185	1.09086
-1.7535	-0.322092	-0.919	0.765818	1.10413
-1.7525	-0.326361	-0.900691	0.759185	1.09086
-1.7515	-0.305019	-0.91226	0.785719	1.10413
-1.7505	-0.274016	-0.901702	0.779085	1.09086
-1.7495	-0.266266	-0.919225	0.805619	1.09749
-1.7485	-0.191119	-0.923605	0.832153	1.05106
-1.7475	-0.216729	-0.948093	0.858687	1.05106
-1.7465	-0.248181	-0.916641	0.878588	1.05769
-1.7455	-0.22931	-0.937759	0.878588	1.10413
-1.7445	-0.243463	-0.952024	0.878588	1.07096
-1.7435	-0.252	-0.971344	0.911755	1.04443
-1.7425	-0.265255	-0.950901	0.885221	1.02452
-1.7415	-0.281654	-0.984374	0.885221	1.07096
-1.7405	-0.290528	-0.982016	0.852054	1.07096
-1.7395	-0.237847	-0.995495	0.792352	1.07759
-1.7385	-0.321081	-0.970783	0.805619	1.07759
-1.7375	-0.309512	-0.980331	0.798986	1.08423
-1.7365	-0.324002	-0.991788	0.838787	1.08423
-1.7355	-0.291315	-0.946183	0.805619	1.12403
-1.7345	-0.27177	-0.949216	0.82552	1.15056
-1.7335	-0.24043	-0.998865	0.765818	1.14393
-1.7325	-0.20808	-1.02796	0.719384	1.13729
-1.7315	-0.230209	-1.05649	0.745918	1.11739
-1.7305	-0.216392	-1.06806	0.719384	1.14393
-1.7295	-0.233017	-1.11333	0.719384	1.18373
-1.7285	-0.242003	-1.10726	0.719384	1.13066
-1.7275	-0.268288	-1.03897	0.752551	1.12403
-1.7265	-0.332988	-1.00931	0.752551	1.08423
-1.7255	-0.255595	-0.98269	0.745918	1.03116
-1.7245	-0.23897	-0.981342	0.759185	1.04443
-1.7235	-0.217628	-0.956293	0.772452	1.05769
-1.7225	-0.276824	-0.955282	0.745918	1.09086
-1.7215	-0.230209	-0.955506	0.71275	1.09086
-1.7205	-0.283564	-0.968199	0.739284	1.14393
-1.7195	-0.284126	-0.97887	0.726017	1.14393
-1.7185	-0.290978	-0.933266	0.706117	1.10413
-1.7175	-0.306928	-0.939219	0.69285	1.13066
-1.7165	-0.317375	-1.00325	0.71275	1.09086
-1.7155	-0.330292	-0.988868	0.719384	1.05106
-1.7145	-0.323553	-1.03683	0.726017	1.08423
-1.7135	-0.296819	-1.03672	0.71275	1.10413
-1.7125	-0.245036	-0.981117	0.69285	1.13066
-1.7115	-0.249192	-0.979207	0.653049	1.12403
-1.7105	-0.251551	-0.875866	0.646415	1.09749
-1.7095	-0.289405	-0.891817	0.639782	1.10413
-1.7085	-0.285249	-0.901477	0.666316	1.12403
-1.7075	-0.305243	-0.931918	0.686216	1.13066
-1.7065	-0.30558	-0.949441	0.679583	1.14393
-1.7055	-0.315353	-0.924167	0.71275	1.07096
-1.7045	-0.278959	-0.895973	0.679583	1.09086
-1.7035	-0.293112	-0.922145	0.686216	1.11076
-1.7025	-0.299178	-0.928997	0.69285	1.11739
-1.7015	-0.282553	-0.938994	0.706117	1.13729
-1.7005	-0.307602	-0.882381	0.686216	1.15719
-1.6995	-0.239307	-0.898444	0.686216	1.15056
-1.6985	-0.193028	-0.864858	0.666316	1.17046
-1.6975	-0.172922	-0.876203	0.679583	1.1771
-1.6965	-0.181234	-0.85385	0.706117	1.17046
-1.6955	-0.204598	-0.87317	0.739284	1.13729
-1.6945	-0.160453	-0.866768	0.726017	1.11739
-1.6935	-0.0919336	-0.948542	0.71275	1.15056
-1.6925	-0.104402	-0.94652	0.686216	1.13729
-1.6915	-0.11395	-0.95281	0.679583	1.15056
-1.6905	-0.112265	-0.923942	0.646415	1.16383
-1.6895	-0.176965	-0.905858	0.699483	1.17046
-1.6885	-0.234028	-0.921696	0.699483	1.16383
-1.6875	-0.23223	-0.900691	0.699483	1.16383
-1.6865	-0.220661	-0.85239	0.686216	1.15056
-1.6855	-0.185278	-0.846998	0.679583	1.18373
-1.6845	-0.157308	-0.884515	0.666316	1.19036
-1.6835	-0.112152	-0.895748	0.679583	1.17046
-1.6825	-0.0954157	-0.899455	0.699483	1.197
-1.6815	-0.0281316	-0.909227	0.626515	1.20363
-1.6805	-0.0366685	-0.914844	0.633148	1.2169
-1.6795	-0.0393644	-0.873732	0.633148	1.20363
-1.6785	-0.045093	-0.82487	0.646415	1.20363
-1.6775	-0.0473396	-0.832733	0.659682	1.18373
-1.6765	-0.0511587	-0.836327	0.706117	1.14393
-1.6755	-0.0629531	-0.831497	0.719384	1.16383
-1.6745	-0.0471149	-0.749723	0.679583	1.08423
-1.6735	-0.0171235	-0.753766	0.686216	1.08423
-1.6725	-0.0191454	-0.67963	0.646415	1.11076
-1.6715	-0.0666599	-0.661995	0.653049	1.10413
-1.6705	-0.0465533	-0.739725	0.646415	1.08423
-1.6695	-0.0690188	-0.709397	0.659682	1.08423
-1.6685	-0.0912596	-0.686033	0.666316	1.07759
-1.6675	-0.0778926	-0.669633	0.666316	1.07096
-1.6665	-0.0920459	-0.65885	0.719384	1.05106
-1.6655	-0.144727	-0.602461	0.71275	1.01126
-1.6645	-0.124845	-0.644472	0.679583	1.02452
-1.6635	-0.126643	-0.667611	0.672949	0.984724
-1.6625	-0.0386904	-0.667948	0.666316	0.991357
-1.6615	-0.0598079	-0.723775	0.699483	1.00462
-1.6605	-0.0458793	-0.735345	0.672949	1.02452
-1.6595	-0.0827227	-0.712992	0.706117	1.01789
-1.6585	-0.0728379	-0.729841	0.686216	1.01789
-1.6575	-0.0632901	-0.742758	0.679583	1.04443
-1.6565	-0.0324001	-0.763764	0.69285	1.03779
-1.6555	-0.0283563	-0.734671	0.659682	1.01789
-1.6545	-0.0434081	-0.75781	0.619881	1.02452
-1.6535	-0.0242002	-0.731526	0.613248	0.984724
-1.6525	-0.00847433	-0.670869	0.613248	0.964823
-1.6515	0.0333115	-0.647842	0.573447	0.95819
-1.6505	0.0372429	-0.668847	0.58008	0.944923
-1.6495	0.0600454	-0.659636	0.586714	0.984724
-1.6485	0.0848697	-0.656491	0.606614	0.97809
-1.6475	0.0202815	-0.676261	0.639782	0.931656
-1.6465	0.00781314	-0.692885	0.633148	0.918389
-1.6455	-0.0104962	-0.689178	0.659682	0.931656
-1.6445	0.00444332	-0.706926	0.639782	0.951556
-1.6435	-0.0177975	-0.649077	0.659682	0.951556
-1.6425	0.0239883	-0.61156	0.672949	0.964823
-1.6415	0.0333115	-0.63133	0.666316	0.964823
-1.6405	0.0230897	-0.60819	0.686216	0.971457
-1.6395	0.0233143	-0.620883	0.666316	0.971457
-1.6385	0.103291	-0.551465	0.653049	0.951556
-1.6375	0.0331991	-0.558654	0.69285	0.918389
-1.6365	0.0210678	-0.483619	0.699483	0.891855
-1.6355	0.061281	-0.459693	0.672949	0.885221
-1.6345	0.0399388	-0.413302	0.706117	0.898488
-1.6335	0.0655494	-0.41802	0.679583	0.925022
-1.6325	0.0330868	-0.42094	0.672949	0.925022
-1.6315	0.102393	-0.431275	0.719384	0.938289
-1.6305	0.164734	-0.430825	0.726017	0.911755
-1.6295	0.184616	-0.391735	0.726017	0.905122
-1.6285	0.217528	-0.385894	0.699483	0.918389
-1.6275	0.179	-0.398363	0.732651	0.891855
-1.6265	0.174844	-0.383535	0.752551	0.905122
-1.6255	0.172485	-0.38376	0.739284	0.885221
-1.6245	0.109919	-0.398587	0.772452	0.852054
-1.6235	0.128228	-0.402069	0.752551	0.878588
-1.6225	0.0950915	-0.458682	0.779085	0.871954
-1.6215	0.118568	-0.466208	0.772452	0.84542
-1.6205	0.131261	-0.460255	0.792352	0.832153
-1.6195	0.170014	-0.420042	0.805619	0.832153
-1.6185	0.140921	-0.392409	0.812253	0.82552
-1.6175	0.134518	-0.387467	0.84542	0.838787
-1.6165	0.12396	-0.401283	0.84542	0.838787
-1.6155	0.0907107	-0.407798	0.82552	0.82552
-1.6145	0.0917217	-0.343322	0.852054	0.772452
-1.6135	0.067796	-0.307377	0.832153	0.745918
-1.6125	0.0538674	-0.306816	0.832153	0.759185
-1.6115	0.0635275	-0.312095	0.792352	0.752551
-1.6105	0.0708288	-0.261436	0.772452	0.779085
-1.6095	0.117445	-0.258178	0.772452	0.798986
-1.6085	0.0945299	-0.203138	0.812253	0.818886
-1.6075	0.142606	-0.118218	0.792352	0.765818
-1.6065	0.0802643	-0.103166	0.82552	0.779085
-1.6055	0.0261225	-0.0301535	0.84542	0.726017
-1.6045	0.0511715	-0.027233	0.82552	0.686216
-1.6035	0.0572372	-0.040263	0.792352	0.699483
-1.6025	0.060944	-0.0637394	0.752551	0.706117
-1.6015	0.160578	-0.133495	0.772452	0.759185
-1.6005	0.141932	-0.0940678	0.772452	0.785719
-1.5995	0.13216	-0.090698	0.772452	0.745918
-1.5985	0.0827355	-0.127541	0.779085	0.785719
-1.5975	0.0392648	-0.116196	0.812253	0.785719
-1.5965	-0.0135291	-0.125856	0.838787	0.779085
-1.5955	-0.008362	-0.107098	0.832153	0.82552
-1.5945	-0.0367808	-0.0866542	0.858687	0.798986
-1.5935	0.042073	-0.0593586	0.858687	0.785719
-1.5925	0.0958778	-0.0717146	0.858687	0.818886
-1.5915	0.0584728	-0.00431821	0.852054	0.792352
-1.5905	0.0585851	-0.0186961	0.838787	0.858687
-1.5895	0.0487003	-0.0220659	0.84542	0.82552
-1.5885	0.0625166	-0.0628408	0.852054	0.798986
-1.5875	0.0464538	-0.0247618	0.858687	0.772452
-1.5865	0.0119693	-0.0397013	0.891855	0.752551
-1.5855	0.0299416	0.00309539	0.84542	0.772452
-1.5845	0.0624042	0.00781314	0.852054	0.759185
-1.5835	0.100596	-0.00611545	0.838787	0.765818
-1.5825	0.0830725	-0.000162101	0.82552	0.765818
-1.5815	0.0685822	-0.00128537	0.818886	0.772452
-1.5805	0.0381415	-0.0375671	0.785719	0.792352
-1.5795	0.0269088	-0.0558765	0.772452	0.798986
-1.5785	0.0461168	-0.0637394	0.785719	0.82552
-1.5775	0.0469031	-0.0348713	0.772452	0.812253
-1.5765	0.086667	0.00882409	0.785719	0.772452
-1.5755	0.0640892	-0.0226276	0.832153	0.818886
-1.5745	0.0230897	0.0360073	0.82552	0.798986
-1.5735	0.0167993	0.0480263	0.84542	0.785719
-1.5725	0.0469031	0.0944175	0.865321	0.759185
-1.5715	0.0516208	0.137888	0.865321	0.765818
-1.5705	0.0837464	0.110705	0.858687	0.785719
-1.5695	0.061281	0.13025	0.84542	0.812253
-1.5685	0.0520701	0.160017	0.858687	0.812253
-1.5675	-0.0147647	0.146537	0.885221	0.82552
-1.5665	-0.0147647	0.137551	0.84542	0.82552
-1.5655	-0.00802502	0.160017	0.84542	0.779085
-1.5645	0.0197198	0.186189	0.818886	0.745918
-1.5635	0.0224157	0.156085	0.805619	0.752551
-1.5625	0.0821739	0.132721	0.798986	0.71275
-1.5615	0.105987	0.118456	0.812253	0.759185
-1.5605	0.124858	0.0987983	0.759185	0.772452
-1.5595	0.160578	0.130587	0.739284	0.745918
-1.5585	0.073637	0.187537	0.752551	0.759185
-1.5575	0.1061	0.160017	0.739284	0.765818
-1.5565	0.0554399	0.153614	0.752551	0.706117
-1.5555	0.0276951	0.124297	0.798986	0.69285
-1.5545	-0.0489122	0.144066	0.805619	0.69285
-1.5535	-0.0486875	0.14519	0.792352	0.706117
-1.5525	-0.00611545	0.151031	0.832153	0.666316
-1.5515	0.0110706	0.178326	0.84542	0.679583
-1.5505	0.00185979	0.180573	0.82552	0.719384
-1.5495	-0.0108332	0.177652	0.798986	0.719384
-1.5485	0.00376936	0.183942	0.805619	0.732651
-1.5475	-0.0329617	0.200455	0.805619	0.785719
-1.5465	0.0190459	0.218539	0.779085	0.772452
-1.5455	0.00444332	0.22101	0.818886	0.792352
-1.5445	-0.00555381	0.202027	0.805619	0.792352
-1.5435	0.0147774	0.169452	0.798986	0.798986
-1.5425	0.00185979	0.170575	0.792352	0.832153
-1.5415	-0.0162249	0.168891	0.82552	0.852054
-1.5405	-0.0431835	0.194726	0.865321	0.812253
-1.5395	-0.00600312	0.159006	0.865321	0.858687
-1.5385	0.0434209	0.208205	0.885221	0.858687
-1.5375	0.0873409	0.240443	0.865321	0.852054
-1.5365	0.0908231	0.280207	0.84542	0.82552
-1.5355	0.101719	0.269648	0.84542	0.832153
-1.5345	0.0973381	0.252125	0.832153	0.772452
-1.5335	0.0746479	0.212923	0.84542	0.772452
-1.5325	-0.0289179	0.283689	0.878588	0.739284
-1.5315	-0.0458793	0.32188	0.898488	0.752551
-1.5305	-0.0485752	0.350187	0.885221	0.759185
-1.5295	-0.0622791	0.355691	0.885221	0.772452
-1.5285	-0.0311645	0.381077	0.898488	0.759185
-1.5275	-0.0548655	0.350299	0.891855	0.805619
-1.5265	-0.0523943	0.301212	0.858687	0.818886
-1.5255	-0.0246495	0.289979	0.852054	0.812253
-1.5245	-0.0803638	0.27167	0.871954	0.832153
-1.5235	-0.0793529	0.241342	0.865321	0.84542
-1.5225	-0.116196	0.263695	0.812253	0.812253
-1.5215	-0.0757584	0.257517	0.812253	0.818886
-1.5205	-0.109344	0.31705	0.84542	0.772452
-1.5195	-0.101369	0.382313	0.818886	0.719384
-1.5185	-0.104739	0.395006	0.84542	0.71275
-1.5175	-0.0801392	0.359285	0.84542	0.732651
-1.5165	-0.0367808	0.33828	0.852054	0.726017
-1.5155	-0.00993458	0.353894	0.832153	0.732651
-1.5145	-0.0149893	0.32087	0.84542	0.759185
-1.5135	-0.0638517	0.331878	0.871954	0.765818
-1.5125	-0.0922705	0.298179	0.898488	0.772452
-1.5115	-0.144166	0.215057	0.918389	0.792352
-1.5105	-0.116983	0.247744	0.891855	0.785719
-1.5095	-0.159105	0.177877	0.925022	0.765818
-1.5085	-0.141245	0.19203	0.898488	0.765818
-1.5075	-0.12215	0.204386	0.871954	0.779085
-1.5065	-0.100133	0.256843	0.858687	0.772452
-1.5055	-0.0997965	0.277062	0.84542	0.759185
-1.5045	-0.0787913	0.224942	0.818886	0.805619
-1.5035	-0.0423972	0.239881	0.84542	0.772452
-1.5025	-0.0184715	0.279421	0.852054	0.759185
-1.5015	-0.0263344	0.299078	0.852054	0.772452
-1.5005	-0.058797	0.337269	0.885221	0.765818
-1.4995	-0.0288056	0.330305	0.858687	0.805619
-1.4985	-0.10429	0.336258	0.858687	0.779085
-1.4975	-0.0800269	0.311097	0.878588	0.732651
-1.4965	-0.129676	0.337157	0.871954	0.69285
-1.4955	-0.156859	0.309524	0.852054	0.719384
-1.4945	-0.179774	0.288407	0.852054	0.752551
-1.4935	-0.190782	0.310648	0.82552	0.745918
-1.4925	-0.216617	0.378044	0.871954	0.706117
-1.4915	-0.213135	0.415898	0.865321	0.666316
-1.4905	-0.204261	0.465098	0.84542	0.666316
-1.4895	-0.208754	0.547995	0.878588	0.619881
-1.4885	-0.122262	0.545075	0.832153	0.573447
-1.4875	-0.113388	0.543839	0.84542	0.553546
-1.4865	-0.115185	0.597756	0.818886	0.507112
-1.4855	-0.163261	0.598655	0.82552	0.507112
-1.4845	-0.18393	0.646394	0.82552	0.460677
-1.4835	-0.200554	0.683238	0.84542	0.42751
-1.4825	-0.212236	0.718396	0.852054	0.400976
-1.4815	-0.173483	0.774223	0.852054	0.328007
-1.4805	-0.213135	0.827241	0.891855	0.31474
-1.4795	-0.1709	0.88363	0.898488	0.29484
-1.4785	-0.164946	0.874531	0.871954	0.261672
-1.4775	-0.176067	0.824882	0.898488	0.241772
-1.4765	-0.172472	0.836564	0.865321	0.215238
-1.4755	-0.158544	0.843416	0.852054	0.188704
-1.4745	-0.13136	0.865208	0.832153	0.148903
-1.4735	-0.111366	0.863635	0.832153	0.129002
-1.4725	-0.129676	0.845775	0.84542	0.122369
-1.4715	-0.124172	0.815559	0.905122	0.0626674
-1.4705	-0.0851939	0.842181	0.938289	0.0427669
-1.4695	-0.0817118	0.894975	0.905122	-0.0103011
-1.4685	-0.0804762	0.892054	0.891855	-0.0501021
-1.4675	-0.0723886	0.881271	0.911755	-0.0700026
-1.4665	-0.0935061	0.879923	0.938289	-0.0766361
-1.4655	-0.0939555	0.882169	0.911755	-0.0700026
-1.4645	-0.00600312	0.866893	0.871954	-0.0302016
-1.4635	-0.0317261	0.89183	0.911755	-0.00366762
-1.4625	0.00567892	0.904972	0.931656	-0.0169346
-1.4615	-0.0490245	0.88992	0.898488	0.00296588
-1.4605	0.00961038	0.890931	0.898488	0.0560339
-1.4595	-0.0112825	0.908903	0.925022	0.0162329
-1.4585	-0.0495861	0.924966	0.905122	0.0162329
-1.4575	-0.0595833	0.962259	0.898488	-0.0169346
-1.4565	-0.0693558	0.986746	0.878588	-0.0501021
-1.4555	-0.0453177	1.00472	0.818886	-0.0302016
-1.4545	-0.05846	1.0118	0.858687	-0.0501021
-1.4535	-0.106873	1.03258	0.898488	-0.0434686
-1.4525	-0.124396	0.983264	0.938289	-0.0103011
-1.4515	-0.0966513	0.980793	0.931656	-0.0302016
-1.4505	-0.10238	0.979108	0.95819	-0.0103011
-1.4495	-0.129226	0.982365	0.95819	-0.0235681
-1.4485	-0.104065	0.990902	0.951556	-0.0766361
-1.4475	-0.0956404	0.98405	0.931656	-0.123071
-1.4465	-0.0479012	1.02303	0.905122	-0.129704
-1.4455	-0.0796899	1.04426	0.944923	-0.129704
-1.4445	-0.0423972	1.00135	0.925022	-0.109804
-1.4435	-0.0160003	1.03673	0.891855	-0.169505
-1.4425	-0.026896	1.01966	0.878588	-0.176139
-1.4415	-0.0344219	1.00202	0.832153	-0.189406
-1.4405	-0.0335233	1.06324	0.852054	-0.189406
-1.4395	-0.0227399	1.04864	0.82552	-0.209306
-1.4385	-0.0108332	1.04392	0.82552	-0.202673
-1.4375	-0.0345343	1.00708	0.818886	-0.202673
-1.4365	-0.0167866	0.947656	0.805619	-0.149605
-1.4355	-0.0723886	0.919574	0.852054	-0.156238
-1.4345	-0.0236385	0.903512	0.838787	-0.176139
-1.4335	0.00792547	0.859142	0.805619	-0.169505
-1.4325	0.00567892	0.861501	0.84542	-0.202673
-1.4315	0.0521825	0.807921	0.838787	-0.142971
-1.4305	0.00163514	0.77456	0.818886	-0.116437
-1.4295	-0.0133044	0.789612	0.798986	-0.136338
-1.4285	0.0107337	0.756924	0.805619	-0.142971
-1.4275	0.00343237	0.752319	0.792352	-0.136338
-1.4265	0.0756589	0.745355	0.772452	-0.136338
-1.4255	0.11093	0.72536	0.732651	-0.136338
-1.4245	0.139573	0.635948	0.779085	-0.0434686
-1.4235	0.128565	0.655605	0.772452	-0.0368351
-1.4225	0.0738616	0.623592	0.739284	-0.0501021
-1.4215	0.108683	0.615055	0.739284	-0.0368351
-1.4205	0.098686	0.598767	0.752551	-0.0567356
-1.4195	0.113401	0.573269	0.745918	-0.0633691
-1.4185	0.113738	0.578324	0.726017	-0.109804
-1.4175	0.15968	0.570349	0.699483	-0.136338
-1.4165	0.155187	0.601576	0.699483	-0.196039
-1.4155	0.13845	0.612022	0.699483	-0.23584
-1.4145	0.209441	0.603597	0.745918	-0.23584
-1.4135	0.190008	0.593937	0.745918	-0.242474
-1.4125	0.16305	0.613932	0.779085	-0.275641
-1.4115	0.19349	0.620896	0.812253	-0.315442
-1.4105	0.200455	0.649989	0.818886	-0.361877
-1.4095	0.203375	0.617638	0.84542	-0.408311
-1.4085	0.209778	0.609102	0.84542	-0.421578
-1.4075	0.25572	0.573943	0.818886	-0.474646
-1.4065	0.266278	0.55013	0.82552	-0.468013
-1.4055	0.319859	0.553612	0.832153	-0.507814
-1.4045	0.345582	0.497673	0.812253	-0.494547
-1.4035	0.335023	0.519577	0.805619	-0.527714
-1.4025	0.350524	0.546086	0.792352	-0.547615
-1.4015	0.386693	0.573494	0.82552	-0.587416
-1.4005	0.273917	0.631118	0.818886	-0.63385
-1.3995	0.271445	0.607641	0.792352	-0.673651
-1.3985	0.287621	0.645945	0.785719	-0.700185
-1.3975	0.313231	0.652685	0.779085	-0.733353
-1.3965	0.383773	0.664704	0.752551	-0.753253
-1.3955	0.407362	0.683687	0.726017	-0.786421
-1.3945	0.380403	0.660323	0.745918	-0.819588
-1.3935	0.375685	0.63606	0.726017	-0.806321
-1.3925	0.358162	0.667062	0.659682	-0.826222
-1.3915	0.340414	0.672005	0.69285	-0.859389
-1.3905	0.276276	0.689865	0.719384	-0.846122
-1.3895	0.322667	0.716374	0.699483	-0.87929
-1.3885	0.345694	0.769954	0.699483	-0.912457
-1.3875	0.38748	0.778941	0.686216	-0.912457
-1.3865	0.408036	0.800507	0.666316	-0.912457
-1.3855	0.422413	0.790286	0.672949	-0.932358
-1.3845	0.405115	0.757935	0.69285	-0.952258
-1.3835	0.392422	0.775234	0.71275	-0.972159
-1.3825	0.37883	0.801294	0.679583	-0.992059
-1.3815	0.375124	0.835441	0.71275	-0.998692
-1.3805	0.373102	0.895536	0.752551	-1.01859
-1.3795	0.395006	0.927999	0.798986	-1.05839
-1.3785	0.433309	0.984612	0.792352	-1.07829
-1.3775	0.431175	1.00843	0.792352	-1.07166
-1.3765	0.427917	1.01236	0.792352	-1.11146
-1.3755	0.391636	0.968324	0.792352	-1.11146
-1.3745	0.456112	0.929347	0.759185	-1.15126
-1.3735	0.456786	0.856896	0.785719	-1.14463
-1.3725	0.483407	0.8542	0.745918	-1.17116
-1.3715	0.475881	0.843192	0.719384	-1.138
-1.3705	0.436567	0.787927	0.739284	-1.14463
-1.3695	0.425109	0.779727	0.732651	-1.14463
-1.3685	0.443643	0.748163	0.71275	-1.1778
-1.3675	0.463413	0.71761	0.71275	-1.19106
-1.3665	0.47049	0.7649	0.679583	-1.21096
-1.3655	0.430838	0.814998	0.666316	-1.23086
-1.3645	0.429041	0.798373	0.659682	-1.19106
-1.3635	0.422076	0.812976	0.719384	-1.16453
-1.3625	0.388603	0.890369	0.745918	-1.1579
-1.3615	0.384896	0.974615	0.745918	-1.15126
-1.3605	0.344795	0.97293	0.765818	-1.20433
-1.3595	0.348053	1.09986	0.779085	-1.1778
-1.3585	0.315702	1.15636	0.832153	-1.1778
-1.3575	0.35951	1.20174	0.805619	-1.21096
-1.3565	0.367598	1.26644	0.798986	-1.22423
-1.3555	0.429265	1.29194	0.765818	-1.19106
-1.3545	0.440723	1.31542	0.759185	-1.22423
-1.3535	0.486665	1.30913	0.732651	-1.2176
-1.3525	0.503963	1.36001	0.772452	-1.20433
-1.3515	0.47341	1.3763	0.739284	-1.18443
-1.3505	0.432523	1.36057	0.739284	-1.1579
-1.3495	0.411967	1.36046	0.759185	-1.1579
-1.3485	0.399162	1.38742	0.812253	-1.15126
-1.3475	0.405789	1.41168	0.792352	-1.1181
-1.3465	0.394444	1.42022	0.785719	-1.14463
-1.3455	0.355803	1.45088	0.792352	-1.12473
-1.3445	0.338617	1.45133	0.785719	-1.13136
-1.3435	0.381077	1.49638	0.832153	-1.1579
-1.3425	0.411181	1.51895	0.852054	-1.08493
-1.3415	0.422301	1.52322	0.832153	-1.08493
-1.3405	0.449709	1.56411	0.812253	-1.09156
-1.3395	0.518903	1.57635	0.765818	-1.07829
-1.3385	0.500144	1.62724	0.772452	-1.07829
-1.3375	0.434994	1.63341	0.765818	-1.07829
-1.3365	0.467906	1.62701	0.779085	-1.05176
-1.3355	0.51396	1.62252	0.805619	-1.00533
-1.3345	0.516431	1.64296	0.765818	-1.01196
-1.3335	0.526204	1.63611	0.798986	-1.01196
-1.3325	0.529349	1.67745	0.792352	-1.05176
-1.3315	0.623479	1.66464	0.785719	-1.04513
-1.3305	0.561362	1.66891	0.798986	-1.07166
-1.3295	0.603036	1.6743	0.838787	-1.11146
-1.3285	0.63606	1.68351	0.832153	-1.14463
-1.3275	0.638981	1.68655	0.818886	-1.15126
-1.3265	0.669646	1.71935	0.852054	-1.18443
-1.3255	0.721541	1.72687	0.865321	-1.22423
-1.3245	0.709747	1.74731	0.84542	-1.24413
-1.3235	0.759283	1.64824	0.805619	-1.2176
-1.3225	0.72727	1.68531	0.818886	-1.22423
-1.3215	0.747264	1.62477	0.878588	-1.19106
-1.3205	0.74176	1.6169	0.878588	-1.21096
-1.3195	0.771415	1.57579	0.852054	-1.20433
-1.3185	0.807247	1.50592	0.852054	-1.18443
-1.3175	0.756924	1.46886	0.852054	-1.17116
-1.3165	0.738053	1.49907	0.832153	-1.1778
-1.3155	0.711095	1.52131	0.832153	-1.20433
-1.3145	0.685821	1.5358	0.878588	-1.22423
-1.3135	0.680879	1.59477	0.911755	-1.24413
-1.3125	0.735694	1.60825	0.865321	-1.2773
-1.3115	0.757037	1.6579	0.852054	-1.33037
-1.3105	0.773998	1.69812	0.858687	-1.39007
-1.3095	0.761867	1.68295	0.885221	-1.3967
-1.3085	0.794442	1.70429	0.865321	-1.39007
-1.3075	0.797025	1.72092	0.885221	-1.4166
-1.3065	0.790847	1.70879	0.878588	-1.4365
-1.3055	0.838586	1.71305	0.885221	-1.46967
-1.3045	0.871723	1.71575	0.898488	-1.4763
-1.3035	0.862961	1.77966	0.885221	-1.52937
-1.3025	0.822187	1.76697	0.871954	-1.52937
-1.3015	0.850044	1.76102	0.865321	-1.48957
-1.3005	0.837126	1.76944	0.911755	-1.53601
-1.2995	0.840833	1.76922	0.911755	-1.57581
-1.2985	0.836452	1.75462	0.938289	-1.65541
-1.2975	0.890369	1.77652	0.925022	-1.68194
-1.2965	0.851055	1.79337	0.911755	-1.64878
-1.2955	0.885988	1.77899	0.938289	-1.63551
-1.2945	0.908229	1.80595	0.911755	-1.66204
-1.2935	0.966078	1.84672	0.918389	-1.68194
-1.2925	0.978434	1.84976	0.898488	-1.68194
-1.2915	0.932604	1.84201	0.871954	-1.68858
-1.2905	0.955182	1.8274	0.885221	-1.65541
-1.2895	0.918002	1.77809	0.931656	-1.65541
-1.2885	0.930695	1.67385	0.878588	-1.61561
-1.2875	0.890594	1.6652	0.898488	-1.58907
-1.2865	0.843416	1.64948	0.911755	-1.56917
-1.2855	0.880484	1.63308	0.918389	-1.56254
-1.2845	0.88363	1.59848	0.944923	-1.56917
-1.2835	0.889808	1.55411	0.964823	-1.52937
-1.2825	0.871274	1.54074	0.938289	-1.52937
-1.2815	0.841395	1.47155	0.944923	-1.50284
-1.2805	0.847797	1.42898	0.938289	-1.4564
-1.2795	0.896435	1.35428	0.918389	-1.4365
-1.2785	0.881046	1.29374	0.918389	-1.4166
-1.2775	0.857233	1.24364	0.964823	-1.36353
-1.2765	0.836003	1.27745	0.944923	-1.35027
-1.2755	0.862961	1.25274	0.951556	-1.30383
-1.2745	0.881832	1.24589	0.925022	-1.2375
-1.2735	0.88318	1.22477	0.951556	-1.17116
-1.2725	0.886325	1.19927	0.971457	-1.13136
-1.2715	0.903961	1.15052	0.971457	-1.10483
-1.2705	0.902276	1.10806	0.95819	-1.03186
-1.2695	0.903287	1.0756	0.925022	-0.985426
-1.2685	0.871723	1.0401	0.964823	-0.932358
-1.2675	0.840608	0.98933	0.984724	-0.87929
-1.2665	0.855098	0.955968	0.984724	-0.872656
-1.2655	0.841844	0.957766	0.964823	-0.799688
-1.2645	0.836115	0.93238	0.964823	-0.76652
-1.2635	0.785905	0.914857	0.991357	-0.76652
-1.2625	0.81657	0.932604	0.964823	-0.74662
-1.2615	0.795677	0.917103	0.964823	-0.713452
-1.2605	0.855323	0.956193	0.971457	-0.753253
-1.2595	0.796239	0.952037	0.971457	-0.812955
-1.2585	0.786017	0.985623	1.01126	-0.799688
-1.2575	0.848583	0.947993	0.97809	-0.74662
-1.2565	0.879024	0.911824	0.951556	-0.713452
-1.2555	0.866219	0.875879	1.02452	-0.673651
-1.2545	0.851616	0.833532	1.07759	-0.653751
-1.2535	0.888797	0.810954	1.08423	-0.61395
-1.2525	0.905758	0.750297	1.09749	-0.627217
-1.2515	0.928336	0.764226	1.05769	-0.667018
-1.2505	0.908454	0.721878	1.06433	-0.653751
-1.2495	0.899805	0.719744	1.05106	-0.627217
-1.2485	0.909353	0.709972	1.03116	-0.594049
-1.2475	0.893627	0.689753	1.05106	-0.594049
-1.2465	0.866668	0.657739	1.05769	-0.574149
-1.2455	0.845775	0.642238	1.07096	-0.574149
-1.2445	0.867904	0.614156	1.04443	-0.540981
-1.2435	0.845101	0.662457	1.04443	-0.547615
-1.2425	0.802866	0.632129	1.10413	-0.534348
-1.2415	0.807135	0.589332	1.11076	-0.514447
-1.2405	0.856783	0.56799	1.15056	-0.494547
-1.2395	0.882282	0.521486	1.16383	-0.468013
-1.2385	0.90969	0.52553	1.13066	-0.48128
-1.2375	0.876778	0.549793	1.18373	-0.441479
-1.2365	0.813088	0.541143	1.20363	-0.434845
-1.2355	0.858468	0.62303	1.197	-0.454746
-1.2345	0.960462	0.55642	1.13729	-0.395044
-1.2335	0.921709	0.53036	1.15719	-0.355243
-1.2325	0.931256	0.538111	1.15056	-0.375144
-1.2315	0.892728	0.582255	1.13729	-0.34861
-1.2305	0.88992	0.615617	1.17046	-0.361877
-1.2295	0.856446	0.626175	1.197	-0.408311
-1.2285	0.873857	0.663243	1.2368	-0.421578
-1.2275	0.880709	0.694583	1.28323	-0.414945
-1.2265	0.902725	0.677958	1.26333	-0.375144
-1.2255	0.817132	0.692448	1.2965	-0.375144
-1.2245	0.81848	0.69009	1.28323	-0.381777
-1.2235	0.831397	0.77793	1.2368	-0.454746
-1.2225	0.858693	0.736705	1.23016	-0.434845
-1.2215	0.781187	0.721429	1.30313	-0.441479
-1.2205	0.795003	0.73884	1.2766	-0.395044
-1.2195	0.808258	0.729629	1.2567	-0.381777
-1.2185	0.78714	0.75142	1.25006	-0.375144
-1.2175	0.770291	0.728169	1.24343	-0.335343
-1.2165	0.793318	0.712555	1.28986	-0.302175
-1.2155	0.791184	0.731651	1.2766	-0.308809
-1.2145	0.815335	0.712892	1.2567	-0.288908
-1.2135	0.753218	0.729292	1.23016	-0.249107
-1.2125	0.754116	0.725473	1.2368	-0.222573
-1.2115	0.770853	0.725136	1.23016	-0.202673
-1.2105	0.752207	0.712892	1.19036	-0.162872
-1.2095	0.792195	0.669534	1.20363	-0.109804
-1.2085	0.713004	0.658413	1.26996	-0.0700026
-1.2075	0.724462	0.648304	1.26996	-0.0302016
-1.2065	0.735582	0.627074	1.2368	0.0294999
-1.2055	0.713117	0.602924	1.22353	0.0494004
-1.2045	0.709635	0.595622	1.20363	0.102468
-1.2035	0.71716	0.593039	1.22353	0.0892014
-1.2025	0.691999	0.627748	1.24343	0.122369
-1.2015	0.677397	0.569113	1.24343	0.155536
-1.2005	0.585625	0.585288	1.20363	0.16217
-1.1995	0.579672	0.549119	1.23016	0.195337
-1.1985	0.533842	0.506547	1.26333	0.215238
-1.1975	0.557431	0.512612	1.28323	0.268306
-1.1965	0.567428	0.490484	1.30313	0.288206
-1.1955	0.528787	0.459931	1.32967	0.354541
-1.1945	0.551253	0.421964	1.3562	0.367808
-1.1935	0.535415	0.407025	1.3363	0.361175
-1.1925	0.571584	0.418594	1.3164	0.361175
-1.1915	0.545524	0.415337	1.3363	0.394342
-1.1905	0.543727	0.399162	1.34957	0.420876
-1.1895	0.596858	0.357264	1.32967	0.434143
-1.1885	0.601239	0.337719	1.36947	0.407609
-1.1875	0.577762	0.284588	1.3761	0.454044
-1.1865	0.589894	0.291103	1.3562	0.500478
-1.1855	0.571809	0.268413	1.3363	0.533646
-1.1845	0.582143	0.290092	1.3562	0.573447
-1.1835	0.58248	0.299303	1.36947	0.593347
-1.1825	0.565294	0.312333	1.3562	0.599981
-1.1815	0.562598	0.258191	1.36283	0.633148
-1.1805	0.590904	0.25044	1.32967	0.633148
-1.1795	0.581694	0.231906	1.30977	0.666316
-1.1785	0.597419	0.207868	1.2766	0.699483
-1.1775	0.563047	0.159567	1.2965	0.69285
-1.1765	0.526316	0.168666	1.30313	0.69285
-1.1755	0.536875	0.129801	1.34293	0.765818
-1.1745	0.559902	0.158556	1.3363	0.772452
-1.1735	0.513511	0.204274	1.32967	0.84542
-1.1725	0.551815	0.225504	1.30313	0.852054
-1.1715	0.540919	0.232356	1.34293	0.84542
-1.1705	0.523283	0.208542	1.3562	0.832153
-1.1695	0.609326	0.218876	1.36947	0.852054
-1.1685	0.611348	0.17563	1.3562	0.838787
-1.1675	0.539122	0.180236	1.4159	0.878588
-1.1665	0.494752	0.220673	1.42917	0.865321
-1.1655	0.518678	0.194501	1.4557	0.878588
-1.1645	0.561699	0.149907	1.48224	0.911755
-1.1635	0.562036	0.102505	1.4557	0.938289
-1.1625	0.569899	0.0663357	1.40927	0.95819
-1.1615	0.598767	0.0114076	1.42253	0.925022
-1.1605	0.602137	-0.0112825	1.38273	0.925022
-1.1595	0.612808	-0.0058908	1.3761	0.95819
-1.1585	0.58439	-0.0614928	1.4159	0.925022
-1.1575	0.630219	-0.150793	1.38273	0.938289
-1.1565	0.658526	-0.20516	1.3562	0.944923
-1.1555	0.637857	-0.281654	1.38937	0.925022
-1.1545	0.64089	-0.309512	1.36947	0.891855
-1.1535	0.744231	-0.320857	1.3363	0.905122
-1.1525	0.765012	-0.270646	1.32303	0.905122
-1.1515	0.737716	-0.298953	1.30313	0.871954
-1.1505	0.723788	-0.304232	1.2567	0.858687
-1.1495	0.780513	-0.308838	1.26333	0.812253
-1.1485	0.769954	-0.343547	1.26996	0.798986
-1.1475	0.796239	-0.415998	1.21026	0.798986
-1.1465	0.760294	-0.431612	1.23016	0.785719
-1.1455	0.807584	-0.443743	1.2169	0.792352
-1.1445	0.827691	-0.469017	1.22353	0.805619
-1.1435	0.896323	-0.475082	1.18373	0.792352
-1.1425	0.876216	-0.518104	1.11076	0.832153
-1.1415	0.833195	-0.510802	1.11076	0.752551
-1.1405	0.859255	-0.514172	1.15056	0.706117
-1.1395	0.871049	-0.569662	1.14393	0.745918
-1.1385	0.873295	-0.585612	1.12403	0.719384
-1.1375	0.924067	-0.628521	1.11739	0.706117
-1.1365	0.897109	-0.630993	1.13066	0.699483
-1.1355	0.909465	-0.670195	1.13066	0.679583
-1.1345	0.890594	-0.675811	1.15719	0.633148
-1.1335	0.865994	-0.69311	1.18373	0.639782
-1.1325	0.827803	-0.701646	1.20363	0.653049
-1.1315	0.847011	-0.747925	1.20363	0.699483
-1.1305	0.834992	-0.765561	1.21026	0.739284
-1.1295	0.861389	-0.772637	1.197	0.765818
-1.1285	0.833869	-0.772637	1.197	0.759185
-1.1275	0.80062	-0.791059	1.2567	0.785719
-1.1265	0.797138	-0.777243	1.25006	0.838787
-1.1255	0.80545	-0.781511	1.20363	0.838787
-1.1245	0.809044	-0.790048	1.20363	0.852054
-1.1235	0.875093	-0.828015	1.24343	0.911755
-1.1225	0.854537	-0.757923	1.2965	0.925022
-1.1215	0.895312	-0.71535	1.26996	0.911755
-1.1205	0.855211	-0.683225	1.25006	0.891855
-1.1195	0.831959	-0.684348	1.2169	0.925022
-1.1185	0.864197	-0.702208	1.2368	0.964823
-1.1175	0.863298	-0.663792	1.24343	0.951556
-1.1165	0.950015	-0.610549	1.21026	0.931656
-1.1155	0.981242	-0.620771	1.24343	0.951556
-1.1145	0.979333	-0.61156	1.23016	0.964823
-1.1135	0.985511	-0.646831	1.18373	1.02452
-1.1125	0.997979	-0.671655	1.17046	1.05769
-1.1115	0.978434	-0.692773	1.2169	1.05106
-1.1105	0.973155	-0.680192	1.22353	1.14393
-1.1095	1.03213	-0.677271	1.23016	1.17046
-1.1085	1.04853	-0.657053	1.25006	1.15719
-1.1075	1.03258	-0.683449	1.23016	1.19036
-1.1065	1.00932	-0.762865	1.23016	1.26333
-1.1055	1.03325	-0.758709	1.22353	1.28986
-1.1045	0.986971	-0.761292	1.2368	1.2965
-1.1035	0.982478	-0.736693	1.2169	1.32303
-1.1025	0.916879	-0.785667	1.26996	1.3562
-1.1015	0.915194	-0.814985	1.26996	1.40263
-1.1005	0.941029	-0.846661	1.2567	1.40263
-1.0995	0.981579	-0.892378	1.19036	1.44244
-1.0985	1.01258	-0.904285	1.19036	1.4557
-1.0975	0.976749	-0.94023	1.197	1.48887
-1.0965	0.980231	-0.948317	1.197	1.50877
-1.0955	0.995732	-0.97112	1.2368	1.46897
-1.0945	1.02325	-0.939781	1.23016	1.46234
-1.0935	1.00146	-0.968873	1.2368	1.46897
-1.0925	1.00236	-1.00987	1.197	1.5353
-1.0915	0.970796	-0.985498	1.2169	1.56847
-1.0905	1.02999	-0.977523	1.22353	1.58174
-1.0895	1.05279	-0.989654	1.197	1.57511
-1.0885	1.09267	-1.0074	1.14393	1.58837
-1.0875	1.09155	-0.926526	1.18373	1.58837
-1.0865	1.12895	-0.916866	1.197	1.62154
-1.0855	1.11626	-0.922482	1.197	1.62154
-1.0845	1.10065	-0.892491	1.19036	1.65471
-1.0835	1.11446	-0.87171	1.18373	1.68787
-1.0825	1.09436	-0.872721	1.17046	1.71441
-1.0815	1.12738	-0.878562	1.197	1.78074
-1.0805	1.13356	-0.834754	1.2169	1.77411
-1.0795	1.06818	-0.867666	1.21026	1.78738
-1.0785	1.09941	-0.826555	1.197	1.78738
-1.0775	1.10963	-0.802853	1.1771	1.76748
-1.0765	1.14883	-0.781511	1.197	1.78738
-1.0755	1.23117	-0.790497	1.197	1.82054
-1.0745	1.2023	-0.804875	1.2169	1.82054
-1.0735	1.19826	-0.813412	1.24343	1.78074
-1.0725	1.1549	-0.802516	1.23016	1.73431
-1.0715	1.13378	-0.83408	1.2169	1.72768
-1.0705	1.07189	-0.774996	1.2169	1.74758
-1.0695	1.12334	-0.746128	1.17046	1.68124
-1.0685	1.12828	-0.737142	1.21026	1.65471
-1.0675	1.14737	-0.69266	1.18373	1.66134
-1.0665	1.20994	-0.652447	1.1771	1.67461
-1.0655	1.22061	-0.67188	1.15056	1.65471
-1.0645	1.19938	-0.688954	1.15056	1.60827
-1.0635	1.22937	-0.692548	1.13729	1.62817
-1.0625	1.25824	-0.666039	1.13066	1.63481
-1.0615	1.22207	-0.67525	1.16383	1.58174
-1.0605	1.18658	-0.650538	1.19036	1.54857
-1.0595	1.16939	-0.65739	1.20363	1.56184
-1.0585	1.18411	-0.620097	1.20363	1.59501
-1.0575	1.23184	-0.628746	1.19036	1.56184
-1.0565	1.24667	-0.637845	1.2368	1.5353
-1.0555	1.25319	-0.640091	1.2965	1.56184
-1.0545	1.2961	-0.59853	1.23016	1.5552
-1.0535	1.31182	-0.573369	1.20363	1.5353
-1.0525	1.28396	-0.525517	1.17046	1.5353
-1.0515	1.26487	-0.543377	1.16383	1.56184
-1.0505	1.26891	-0.515745	1.16383	1.5552
-1.0495	1.29868	-0.531021	1.15056	1.56847
-1.0485	1.31654	-0.550454	1.18373	1.5552
-1.0475	1.31654	-0.530347	1.2169	1.56184
-1.0465	1.29756	-0.545062	1.22353	1.58837
-1.0455	1.27722	-0.533043	1.2169	1.58837
-1.0445	1.27195	-0.555172	1.2169	1.66797
-1.0435	1.2952	-0.532481	1.2567	1.62817
-1.0425	1.30418	-0.509679	1.28323	1.64807
-1.0415	1.36248	-0.474858	1.2965	1.62817
-1.0405	1.40741	-0.446888	1.32967	1.62154
-1.0395	1.34799	-0.449135	1.32967	1.60164
-1.0385	1.30991	-0.474745	1.30977	1.58837
-1.0375	1.29127	-0.460592	1.36283	1.65471
-1.0365	1.3043	-0.493953	1.30977	1.63481
-1.0355	1.40314	-0.511139	1.30977	1.66797
-1.0345	1.3973	-0.555059	1.32967	1.64807
-1.0335	1.38843	-0.491819	1.3562	1.59501
-1.0325	1.35855	-0.413302	1.3562	1.54857
-1.0315	1.28891	-0.396902	1.40263	1.5353
-1.0305	1.32227	-0.432959	1.38937	1.54857
-1.0295	1.29228	-0.438351	1.3562	1.5154
-1.0285	1.28509	-0.399374	1.3363	1.5353
-1.0275	1.25689	-0.395891	1.28323	1.52204
-1.0265	1.29969	-0.423861	1.25006	1.50877
-1.0255	1.27981	-0.399823	1.30977	1.50214
-1.0245	1.35203	-0.37893	1.26996	1.4955
-1.0235	1.3189	-0.347703	1.30313	1.50214
-1.0225	1.30104	-0.363766	1.30313	1.54194
-1.0215	1.29576	-0.319396	1.30313	1.5353
-1.0205	1.41213	-0.286934	1.26996	1.5552
-1.0195	1.4447	-0.295358	1.30313	1.50877
-1.0185	1.42595	-0.298167	1.32967	1.54194
-1.0175	1.40045	-0.298054	1.36283	1.54857
-1.0165	1.43606	-0.248293	1.38937	1.54194
-1.0155	1.41584	-0.281205	1.34293	1.5552
-1.0145	1.42696	-0.312881	1.38273	1.59501
-1.0135	1.38933	-0.285923	1.42253	1.57511
-1.0125	1.3927	-0.257953	1.4358	1.54194
-1.0115	1.42651	-0.284912	1.4159	1.56847
-1.0105	1.44032	-0.267951	1.40263	1.56184
-1.0095	1.49727	-0.274803	1.38937	1.54857
-1.0085	1.4638	-0.206507	1.396	1.5154
-1.0075	1.54344	-0.211675	1.32967	1.52204
-1.0065	1.4975	-0.233578	1.30313	1.52204
-1.0055	1.46414	-0.212685	1.34293	1.46897
-1.0045	1.46335	-0.161689	1.36283	1.48224
-1.0035	1.46526	-0.144166	1.32303	1.4358
-1.0025	1.44594	-0.119341	1.32967	1.42917
-1.0015	1.51772	-0.154388	1.32967	1.46234
[truncated: 1,001 more rows]

[truncated: 4 more sheets: 6F, 6H, 6I, 6J]
